# Supplementary material for: Bis[2-(2-pyridylmethyl­eneamino)benzene­sulfonato-κ3 N,N′,O]zinc(II) dihydrate
Source: Acta Crystallogr Sect E Struct Rep Online. 2008 Aug 23;64(Pt 9):m1195. doi: 10.1107/S1600536808026342 (PMC2960510; doi:10.1107/S1600536808026342)
Supplement: Supplementary file 2 [file e-64-m1195-Isup2.hkl]

# 
# h,k,l, Fc-squared, Fo-squared, sigma(Fo-squared) and status flag 
# 
data_I
_shelx_title ' B in Pbcn' 
_shelx_refln_list_code          4 
_shelx_F_calc_maximum      294.57 
_exptl_crystal_F_000      1280.00 
_reflns_d_resolution_high  0.8257 
 
loop_ 
 _symmetry_equiv_pos_as_xyz 
 'x, y, z' 
 '-x+1/2, -y+1/2, z+1/2' 
 '-x, y, -z+1/2' 
 'x+1/2, -y+1/2, -z' 
 '-x, -y, -z' 
 'x-1/2, y-1/2, -z-1/2' 
 'x, -y, z-1/2' 
 '-x-1/2, y-1/2, z' 
 
_cell_length_a    19.7090 
_cell_length_b     8.0722 
_cell_length_c    16.3390 
_cell_angle_alpha  90.000 
_cell_angle_beta   90.000 
_cell_angle_gamma  90.000 
 
_shelx_F_squared_multiplier     1.000 
 
loop_ 
 _refln_index_h 
 _refln_index_k 
 _refln_index_l 
 _refln_F_squared_calc 
 _refln_F_squared_meas 
 _refln_F_squared_sigma 
 _refln_observed_status 
   4   0   0     4737.94     4535.06     43.91 o 
   6   0   0    57669.77    57518.19   1478.93 o 
   8   0   0     9327.24     8823.25     85.31 o 
  10   0   0     1232.83     1007.00     19.01 o 
  12   0   0      751.28      852.75     20.45 o 
  14   0   0     9100.56     9443.40     98.95 o 
  16   0   0     6030.51     6192.03    140.26 o 
  18   0   0      987.28      984.03     32.57 o 
  20   0   0     4637.74     4583.09    119.97 o 
  22   0   0     1672.03     1866.02     75.91 o 
   1   1   0     3507.78     3531.53     34.22 o 
   3   1   0    86774.15    81335.79   1436.29 o 
   5   1   0     3193.00     3194.79     23.99 o 
   7   1   0     4611.61     4840.42     35.59 o 
   9   1   0     4307.78     4675.27     36.35 o 
  11   1   0     7994.39     8117.83     59.08 o 
  13   1   0     1948.47     1952.24     22.10 o 
  15   1   0      104.72       95.71      7.46 o 
  17   1   0     1194.60     1183.05     24.61 o 
  19   1   0     2267.99     2411.75     94.60 o 
  21   1   0      278.69      295.58     27.09 o 
  23   1   0      146.02      147.50     31.09 o 
   0   2   0    16533.82    15161.54    134.32 o 
   2   2   0    21072.65    21756.56    189.78 o 
   4   2   0     1514.91     1555.99     17.89 o 
   6   2   0      938.20      933.53     12.54 o 
   8   2   0     5041.60     4488.83     41.22 o 
  10   2   0     3288.20     3193.89     28.23 o 
  12   2   0      187.40      179.67      6.93 o 
  14   2   0      211.61      204.84     11.05 o 
  16   2   0      665.67      684.10     22.93 o 
  18   2   0      225.20      212.82     14.01 o 
  20   2   0      141.12      148.03     15.21 o 
  22   2   0      320.24      339.74     23.60 o 
   1   3   0      121.50      110.86      5.03 o 
   3   3   0     3204.56     2734.49     25.51 o 
   5   3   0     2797.41     2391.86     24.31 o 
   7   3   0     4448.32     4290.38     38.43 o 
   9   3   0       36.11       48.58      4.93 o 
  11   3   0    10355.17     9673.84    113.46 o 
  13   3   0    13399.34    13137.36    117.22 o 
  15   3   0      215.14      244.34     12.67 o 
  17   3   0      373.78      343.99     15.44 o 
  19   3   0     2214.20     2362.61     40.05 o 
  21   3   0     1966.51     2056.80     47.76 o 
   0   4   0    11518.04    12350.89    117.17 o 
   2   4   0     3164.57     3653.52     30.42 o 
   4   4   0     4636.04     5429.90     42.59 o 
   6   4   0      687.72      722.72     13.56 o 
   8   4   0        6.68        7.61      4.46 o 
  10   4   0        9.92       10.83      5.96 o 
  12   4   0      892.64      921.83     26.48 o 
  14   4   0      145.76      124.42     10.91 o 
  16   4   0      727.74      695.33     20.62 o 
  18   4   0        3.53        0.38      8.16 o 
  20   4   0       10.01        9.02      9.56 o 
   1   5   0     1240.22     1351.85     17.19 o 
   3   5   0     1114.88     1052.73     14.88 o 
   5   5   0     6217.53     6394.84     56.15 o 
   7   5   0     3260.10     3305.55     35.68 o 
   9   5   0      136.68      135.51      9.65 o 
  11   5   0     4213.67     3765.21     59.91 o 
  13   5   0     5051.17     5147.33     61.04 o 
  15   5   0      525.59      477.34     18.33 o 
  17   5   0       81.54       52.80     10.82 o 
  19   5   0      403.34      443.81     20.19 o 
   0   6   0     8426.16     8394.98    110.84 o 
   2   6   0     5067.74     5155.58     49.32 o 
   4   6   0      725.01      737.81     16.01 o 
   6   6   0     1131.89     1096.39     20.13 o 
   8   6   0     4231.60     4082.00     66.30 o 
  10   6   0      404.93      441.84     16.43 o 
  12   6   0       55.87       62.08      9.47 o 
  14   6   0     1171.69     1094.40     26.87 o 
  16   6   0     3081.45     3126.70    124.19 o 
  18   6   0     2148.38     2307.74     76.87 o 
   1   7   0     2223.63     2295.23     35.20 o 
   3   7   0       69.79       43.60      6.80 o 
   5   7   0      366.48      380.91     13.31 o 
   7   7   0      366.74      322.88     14.69 o 
   9   7   0      389.10      287.23     14.51 o 
  11   7   0       25.20       30.18      9.13 o 
  13   7   0       68.94       68.97     15.48 o 
  15   7   0       15.10        2.23      9.34 o 
   0   8   0      557.44      494.19     25.08 o 
   2   8   0        6.65        5.28      7.36 o 
   4   8   0        5.18        1.56      8.73 o 
   6   8   0     1170.31     1079.18     26.39 o 
   8   8   0     1359.06     1512.80     46.73 o 
  10   8   0      208.89      203.49     14.46 o 
  12   8   0        6.19       19.71      9.91 o 
   1   9   0        5.20        7.07      8.90 o 
   3   9   0      932.69      982.83     31.11 o 
   5   9   0     1542.29     1684.51     40.78 o 
   7   9   0      550.88      590.84     25.20 o 
   9   9   0       48.34        0.91     14.28 o 
   1   1   1    46427.11    46335.35    257.54 o 
   2   1   1     3968.80     4181.20     24.84 o 
   3   1   1      475.58      514.46      5.30 o 
   4   1   1      331.97      379.25      6.72 o 
   5   1   1    12850.00    12731.85     60.36 o 
   6   1   1      459.52      355.59      4.36 o 
   7   1   1    40471.24    39375.96    192.09 o 
   8   1   1     2504.03     2613.75     16.11 o 
   9   1   1     8852.22     8128.27     40.47 o 
  10   1   1      656.44      592.20      7.18 o 
  11   1   1       79.04       69.80      3.32 o 
  12   1   1      870.69      925.94      9.83 o 
  13   1   1     4396.12     4574.36     27.75 o 
  14   1   1      625.73      693.67     10.02 o 
  15   1   1     2718.79     2736.30     21.76 o 
  16   1   1       36.43       55.13      4.83 o 
  17   1   1     2440.80     2450.23     26.00 o 
  18   1   1      801.21      847.87     24.26 o 
  19   1   1      981.82      956.63     19.85 o 
  20   1   1      274.22      253.31     12.23 o 
  21   1   1      678.45      723.30     18.85 o 
  22   1   1        4.24       14.75      7.90 o 
  23   1   1     1268.21     1397.79     34.04 o 
   0   2   1      211.68      208.18      7.38 o 
   1   2   1    11355.23    10774.39     53.52 o 
   2   2   1      360.08      465.61      4.93 o 
   3   2   1        1.80        5.36      1.36 o 
   4   2   1    17954.71    17848.94     82.89 o 
   5   2   1      281.48      285.84      4.64 o 
   6   2   1     5842.19     5739.61     30.54 o 
   7   2   1        1.16        8.37      1.76 o 
   8   2   1       53.79       65.12      2.67 o 
   9   2   1       29.11       31.34      2.37 o 
  10   2   1    18964.48    19872.12     93.12 o 
  11   2   1     3924.72     3929.39     23.80 o 
  12   2   1    12613.22    12664.76     65.33 o 
  13   2   1      116.56      110.19      5.09 o 
  14   2   1      745.65      653.69     12.34 o 
  15   2   1      431.28      438.50     10.76 o 
  16   2   1       39.89       32.49      5.25 o 
  17   2   1        0.25        0.78      4.56 o 
  18   2   1      512.05      519.31     14.70 o 
  19   2   1      119.52      136.28      9.01 o 
  20   2   1     1609.37     1667.82     27.45 o 
  21   2   1        7.08        3.02      7.18 o 
  22   2   1      245.68      261.55     13.84 o 
  23   2   1       15.95       26.70      9.12 o 
   1   3   1      589.50      515.02      6.69 o 
   2   3   1      117.84      147.30      3.23 o 
   3   3   1     1651.53     1773.85     12.77 o 
   4   3   1      695.62      754.84      7.69 o 
   5   3   1     1486.51     1581.89     13.10 o 
   6   3   1        4.07        4.63      1.96 o 
   7   3   1     4576.16     5369.74     32.31 o 
   8   3   1      306.18      253.22      5.08 o 
   9   3   1      707.06      682.59      9.61 o 
  10   3   1      613.16      520.03      9.29 o 
  11   3   1     3685.25     3874.29     44.82 o 
  12   3   1      446.62      513.78     11.04 o 
  13   3   1      578.92      586.90     12.20 o 
  14   3   1       49.75       55.53      5.68 o 
  15   3   1      224.85      245.23      8.89 o 
  16   3   1        0.65        0.76      4.56 o 
  17   3   1      858.73      823.81     15.57 o 
  18   3   1       43.37       43.23      6.36 o 
  19   3   1        8.48       13.61      6.07 o 
  20   3   1       67.90       81.19      8.68 o 
  21   3   1       34.31       21.54      7.66 o 
  22   3   1       21.27       29.17      9.15 o 
   0   4   1     6016.27     6458.87     47.62 o 
   1   4   1      150.29      158.39      3.96 o 
   2   4   1     2367.10     2260.81     15.54 o 
   3   4   1     2161.12     2137.74     14.76 o 
   4   4   1     6160.57     5521.23     31.59 o 
   5   4   1      157.74      218.14      5.25 o 
   6   4   1    11359.38    11605.26     62.56 o 
   7   4   1      244.40      253.63      6.18 o 
   8   4   1     3244.14     3295.44     24.03 o 
   9   4   1      230.37      235.05      7.78 o 
  10   4   1     2060.87     2018.54     20.45 o 
  11   4   1      424.48      468.56     10.89 o 
  12   4   1    11083.05    11056.80     72.60 o 
  13   4   1       89.63      115.23      7.03 o 
  14   4   1     6745.66     6492.42     49.96 o 
  15   4   1      755.50      717.01     16.40 o 
  16   4   1      293.15      234.33      9.59 o 
  17   4   1        8.36       -3.41      5.18 o 
  18   4   1      487.68      466.19     13.31 o 
  19   4   1      192.44      225.46     10.72 o 
  20   4   1     3374.87     3500.11     37.56 o 
  21   4   1       65.44       98.41     10.90 o 
   1   5   1     6505.13     6465.42     35.32 o 
   2   5   1     1356.09     1365.59     12.27 o 
   3   5   1     1872.88     1908.59     15.92 o 
   4   5   1       32.07       19.54      3.48 o 
   5   5   1     1019.37      979.83     12.12 o 
   6   5   1       28.43       48.41      4.18 o 
   7   5   1     5703.53     5796.22     37.45 o 
   8   5   1        0.28        6.67      3.86 o 
   9   5   1     2992.25     3031.41     28.47 o 
  10   5   1        0.42        0.53      4.21 o 
  11   5   1      153.86      143.33      7.47 o 
  12   5   1      165.64      146.55     11.50 o 
  13   5   1       19.90       17.40      5.44 o 
  14   5   1      146.70      136.86      8.16 o 
  15   5   1     1729.24     1665.08     22.97 o 
  16   5   1        9.92       15.87      5.97 o 
  17   5   1     2479.24     2383.94     29.10 o 
  18   5   1        0.03       -3.88      6.04 o 
  19   5   1       78.02      102.61      9.27 o 
  20   5   1        4.23       11.39      7.82 o 
   0   6   1       93.66       64.98      6.03 o 
   1   6   1        2.25       13.04      3.84 o 
   2   6   1      425.12      423.63      9.05 o 
   3   6   1      105.06      120.52      5.68 o 
   4   6   1      835.27      861.20     13.68 o 
   5   6   1        0.93       -1.26      3.86 o 
   6   6   1        3.44        0.25      4.25 o 
   7   6   1      273.05      286.34      8.41 o 
   8   6   1        5.05        2.45      4.55 o 
   9   6   1        3.96        1.38      4.60 o 
  10   6   1      245.68      235.71      9.12 o 
  11   6   1        0.87       -0.06      4.70 o 
  12   6   1       86.98       96.04      8.86 o 
  13   6   1      191.85      155.12      8.64 o 
  14   6   1       14.60       13.02      6.26 o 
  15   6   1        2.97       -2.35      6.17 o 
  16   6   1        9.60       10.55      6.64 o 
  17   6   1      141.29      134.64     10.80 o 
  18   6   1       30.47       42.63     10.62 o 
   1   7   1     3658.63     3727.63     35.87 o 
   2   7   1      657.61      715.22     12.77 o 
   3   7   1      255.23      263.06      8.05 o 
   4   7   1      206.20      171.38      7.45 o 
   5   7   1      775.96      781.82     15.42 o 
   6   7   1      118.21       94.86      6.90 o 
   7   7   1     2764.57     2661.42     28.42 o 
   8   7   1       34.66       35.28      6.10 o 
   9   7   1      558.15      649.15     14.33 o 
  10   7   1      318.79      319.54     10.94 o 
  11   7   1       28.95       33.55      6.39 o 
  12   7   1        4.53       14.77      6.06 o 
  13   7   1       61.52       45.31      7.78 o 
  14   7   1      403.43      409.11     14.53 o 
  15   7   1      707.27      703.49     18.79 o 
  16   7   1       91.05       91.61     10.22 o 
   0   8   1      164.50      167.20     12.14 o 
   1   8   1       32.06       26.59      5.93 o 
   2   8   1       18.30       13.79      5.48 o 
   3   8   1        0.24       -4.75      4.88 o 
   4   8   1      234.72      245.51     14.03 o 
   5   8   1       49.91       34.24      7.54 o 
   6   8   1      309.39      308.74     11.90 o 
   7   8   1       24.04       18.07      6.13 o 
   8   8   1      180.89      183.16      9.62 o 
   9   8   1       13.15        6.30      5.98 o 
  10   8   1       62.08       60.51      8.33 o 
  11   8   1      177.31      152.84     12.30 o 
  12   8   1      366.07      393.17     14.53 o 
  13   8   1        4.91       12.04      7.70 o 
   1   9   1      773.91      803.16     17.11 o 
   2   9   1      167.28      168.49     10.57 o 
   3   9   1      613.43      596.10     17.96 o 
   4   9   1        2.51        4.57      7.55 o 
   5   9   1      144.16      137.21     12.11 o 
   6   9   1      125.76      143.04     12.38 o 
   7   9   1      283.92      274.28     16.85 o 
   8   9   1        0.83        3.66      8.19 o 
   9   9   1      107.13      101.90     10.75 o 
   0   0   2    46974.57    44625.04    669.48 o 
   1   0   2     1875.12     2016.81     21.44 o 
   2   0   2     3589.54     3951.55     33.70 o 
   3   0   2     1673.78     1645.77     14.93 o 
   4   0   2       41.98       62.13      4.91 o 
   5   0   2     1889.96     1873.19     18.96 o 
   6   0   2    15899.25    16373.23    103.71 o 
   7   0   2     2469.74     2856.91     23.69 o 
   8   0   2    15749.98    15140.37     98.17 o 
   9   0   2    16011.52    16543.57    107.46 o 
  10   0   2     5409.74     5249.81     48.32 o 
  11   0   2      220.43      215.92      7.03 o 
  12   0   2     2809.73     2801.67     27.13 o 
  13   0   2     4071.03     4099.92     36.32 o 
  14   0   2     3017.48     3074.26     30.48 o 
  15   0   2     1587.03     1550.08     23.44 o 
  16   0   2     3680.57     3714.47     40.84 o 
  17   0   2        0.54       13.68      6.04 o 
  18   0   2     1262.45     1173.18     38.46 o 
  19   0   2       51.11       34.64      8.34 o 
  20   0   2     1055.74     1061.48     30.01 o 
  21   0   2      467.66      457.96     27.58 o 
  22   0   2     1842.66     2132.60     57.56 o 
  23   0   2      872.30      951.59     70.11 o 
   1   1   2       17.03        9.28      1.82 o 
   2   1   2     1225.38     1259.88      9.40 o 
   3   1   2    20918.66    21232.26    101.53 o 
   4   1   2    21551.23    22127.03    101.18 o 
   5   1   2      916.53      865.50      7.36 o 
   6   1   2     1486.49     1347.88     11.20 o 
   7   1   2    10237.03    10521.86     52.08 o 
   8   1   2       19.35        8.83      1.99 o 
   9   1   2     1748.16     1818.10     13.35 o 
  10   1   2      275.06      237.79      4.79 o 
  11   1   2     2118.50     2333.85     16.50 o 
  12   1   2       81.24       99.08      3.90 o 
  13   1   2     3758.64     3748.76     30.71 o 
  14   1   2      277.03      280.34      8.81 o 
  15   1   2        3.16        8.71      3.56 o 
  16   1   2      507.21      494.36     15.33 o 
  17   1   2      229.57      251.56      9.23 o 
  18   1   2      303.98      326.04     13.70 o 
  19   1   2      417.52      437.01     13.02 o 
  20   1   2      134.04      108.70      9.45 o 
  21   1   2      183.04      193.60     11.76 o 
  22   1   2        9.52       -8.28      8.32 o 
  23   1   2      169.22      164.01     13.50 o 
   0   2   2     7761.78     7956.47     52.56 o 
   1   2   2     2068.76     1948.86     11.61 o 
   2   2   2      123.21       97.14      2.72 o 
   3   2   2     8785.00     8816.07     43.20 o 
   4   2   2       55.05       53.24      2.41 o 
   5   2   2       95.33      132.49      3.61 o 
   6   2   2       67.54      141.22      5.30 o 
   7   2   2     2092.59     2321.35     15.69 o 
   8   2   2     1045.94      874.90      8.76 o 
   9   2   2     5933.69     6168.69     34.45 o 
  10   2   2     1413.54     1268.43     10.83 o 
  11   2   2        1.75        7.59      2.66 o 
  12   2   2      101.98       93.52      4.38 o 
  13   2   2     1644.90     1763.22     17.16 o 
  14   2   2     1051.73     1044.31     13.39 o 
  15   2   2     1647.34     1557.45     19.62 o 
  16   2   2      653.05      663.25     13.34 o 
  17   2   2        0.93       -6.48      4.32 o 
  18   2   2      609.98      605.97     14.75 o 
  19   2   2      338.16      349.35     12.57 o 
  20   2   2      313.25      300.95     12.51 o 
  21   2   2        0.09       -1.43      6.92 o 
  22   2   2      229.48      258.94     13.56 o 
  23   2   2       51.55       38.88      9.69 o 
   1   3   2     2636.19     2585.83     15.68 o 
   2   3   2     3338.21     3196.86     19.52 o 
   3   3   2     8977.82     8744.06     44.37 o 
   4   3   2     3133.98     3313.43     21.41 o 
   5   3   2     8087.49     8030.84     41.75 o 
   6   3   2     6266.78     6401.95     34.81 o 
   7   3   2     6516.16     6280.12     34.63 o 
   8   3   2      708.14      827.02      8.90 o 
   9   3   2     1537.39     1554.27     14.50 o 
  10   3   2     1391.70     1302.27     13.47 o 
  11   3   2     5151.78     5069.91     35.78 o 
  12   3   2       45.43       63.84      7.66 o 
  13   3   2     5824.23     5808.95     44.27 o 
  14   3   2      716.02      735.71     16.40 o 
  15   3   2      245.64      239.74      8.95 o 
  16   3   2      503.06      486.13     12.21 o 
  17   3   2      220.22      232.27      9.53 o 
  18   3   2      323.88      341.20     11.27 o 
  19   3   2     1235.95     1305.67     22.46 o 
  20   3   2       15.62       10.28      6.77 o 
  21   3   2     1104.25     1181.41     31.72 o 
  22   3   2      347.46      372.35     15.85 o 
   0   4   2     1806.35     1982.99     22.09 o 
   1   4   2      997.33     1051.97      9.65 o 
   2   4   2      561.31      522.05      6.75 o 
   3   4   2     1258.91     1361.26     11.19 o 
   4   4   2      674.16      671.67     10.70 o 
   5   4   2       13.34        5.54      2.40 o 
   6   4   2     2549.22     2630.18     18.73 o 
   7   4   2      374.49      397.44      6.73 o 
   8   4   2      925.92      975.95     12.96 o 
   9   4   2      792.04      817.13     12.01 o 
  10   4   2        3.39        6.02      3.79 o 
  11   4   2      399.42      399.34      9.28 o 
  12   4   2      105.79      124.10      6.97 o 
  13   4   2       65.77       75.63      7.77 o 
  14   4   2       43.55       48.28      6.03 o 
  15   4   2      119.68      106.97      7.42 o 
  16   4   2      152.85      129.28      8.11 o 
  17   4   2       25.45       13.01      5.81 o 
  18   4   2       33.70       40.56      7.13 o 
  19   4   2       11.38       17.73      6.76 o 
  20   4   2        1.43      -10.15      6.77 o 
  21   4   2       61.81       41.39      9.42 o 
   1   5   2     3266.04     3420.61     22.09 o 
   2   5   2     1733.70     1773.60     14.39 o 
   3   5   2     2096.74     1926.45     18.54 o 
   4   5   2     1149.81     1146.61     12.07 o 
   5   5   2     3679.62     3689.40     26.70 o 
   6   5   2       46.34       72.15      4.48 o 
   7   5   2     1243.75     1253.73     15.33 o 
   8   5   2       14.30       13.89      4.15 o 
   9   5   2     1212.19     1183.15     15.37 o 
  10   5   2      960.08      951.62     15.27 o 
  11   5   2     3054.15     3042.23     29.72 o 
  12   5   2       45.88       43.14      5.85 o 
  13   5   2     1559.09     1564.70     21.22 o 
  14   5   2     2093.87     2042.62     25.01 o 
  15   5   2      474.03      522.26     21.91 o 
  16   5   2       95.34       82.96      7.76 o 
  17   5   2      230.45      248.65     11.78 o 
  18   5   2      544.80      497.35     16.98 o 
  19   5   2      224.95      212.06     12.07 o 
  20   5   2       16.80       15.65      7.84 o 
   0   6   2     7205.10     7084.16     62.39 o 
   1   6   2      609.41      628.23      9.94 o 
   2   6   2     3940.69     3966.24     29.12 o 
   3   6   2     1412.37     1391.68     16.32 o 
   4   6   2     2648.52     2626.98     22.55 o 
   5   6   2      326.63      316.04     12.79 o 
   6   6   2     3228.30     3240.71     28.05 o 
   7   6   2      579.13      602.30     11.60 o 
   8   6   2     3782.80     3668.98     31.12 o 
   9   6   2      356.38      351.76     11.69 o 
  10   6   2     1170.74     1181.59     22.36 o 
  11   6   2      389.47      367.73     11.07 o 
  12   6   2      133.29      153.48      8.50 o 
  13   6   2       16.91       21.07      6.16 o 
  14   6   2     1189.04     1114.85     20.94 o 
  15   6   2      334.76      312.74     12.80 o 
  16   6   2      843.83      869.78     19.80 o 
  17   6   2       44.75       31.40      8.12 o 
  18   6   2      637.20      705.41     19.05 o 
   1   7   2        0.32       -4.29      5.96 o 
   2   7   2      222.02      223.40      8.07 o 
   3   7   2       26.78       20.49      4.67 o 
   4   7   2      117.39      125.56      6.82 o 
   5   7   2      342.65      298.34      9.12 o 
   6   7   2       24.55        8.07      5.01 o 
   7   7   2      240.92      243.30     10.16 o 
   8   7   2      228.56      220.79      9.27 o 
   9   7   2        2.73        3.87      5.30 o 
  10   7   2       47.99       35.97      6.77 o 
  11   7   2       61.90       54.91      7.90 o 
  12   7   2       18.02       20.15      7.10 o 
  13   7   2       26.63       14.72      7.13 o 
  14   7   2       41.60       27.84      8.01 o 
  15   7   2        8.86        2.56      7.55 o 
  16   7   2       44.01       36.73      8.83 o 
   0   8   2     2728.84     2887.00     43.15 o 
   1   8   2      815.72      791.45     15.71 o 
   2   8   2      947.61      929.63     16.85 o 
   3   8   2     1119.73     1180.29     20.46 o 
   4   8   2      470.20      490.79     13.97 o 
   5   8   2      165.00      150.86     10.09 o 
   6   8   2      845.44      854.23     19.50 o 
   7   8   2      343.34      349.23     12.61 o 
   8   8   2      365.80      338.08     12.85 o 
   9   8   2       96.57      108.71      9.37 o 
  10   8   2      243.70      307.67     12.85 o 
  11   8   2       98.96      109.27      9.69 o 
  12   8   2      120.20      104.91     10.08 o 
  13   8   2      103.80       89.97     10.06 o 
   1   9   2      122.63      107.62     10.11 o 
   2   9   2       25.18       29.34      8.31 o 
   3   9   2      586.01      539.72     16.98 o 
   4   9   2       20.36       31.09      9.33 o 
   5   9   2      382.22      419.98     21.01 o 
   6   9   2      238.03      225.24     23.16 o 
   7   9   2      245.94      264.16     14.96 o 
   8   9   2        0.06        6.00      8.41 o 
   9   9   2      120.53      120.24     11.35 o 
   1   1   3    22139.38    22297.86    101.40 o 
   2   1   3     4334.55     4371.37     24.23 o 
   3   1   3    32586.22    32932.09    155.99 o 
   4   1   3    11338.84    11448.61     54.76 o 
   5   1   3    20613.28    19842.23     92.12 o 
   6   1   3     1086.80      939.03      8.47 o 
   7   1   3     2016.08     1966.29     14.82 o 
   8   1   3      975.19     1113.52     11.56 o 
   9   1   3     2347.20     2337.81     15.57 o 
  10   1   3     2390.07     2238.76     15.60 o 
  11   1   3     3841.97     3549.60     22.09 o 
  12   1   3     1070.78     1153.62     12.16 o 
  13   1   3     2000.71     1993.77     17.27 o 
  14   1   3     4539.08     4671.38     30.84 o 
  15   1   3     2254.98     2235.64     19.49 o 
  16   1   3       62.04       54.02      6.15 o 
  17   1   3     1097.42     1064.16     16.77 o 
  18   1   3      409.13      428.47     12.48 o 
  19   1   3      744.03      761.41     16.58 o 
  20   1   3      294.48      253.30     12.77 o 
  21   1   3      720.70      782.87     19.56 o 
  22   1   3      190.48      220.72     14.08 o 
  23   1   3      399.28      426.40     18.05 o 
   0   2   3    28062.54    27588.47    169.65 o 
   1   2   3     2176.09     2218.71     13.11 o 
   2   2   3     1947.07     2006.50     13.31 o 
   3   2   3    11511.58    11305.28     52.01 o 
   4   2   3     6373.21     6270.42     32.71 o 
   5   2   3     6305.10     7097.82     38.56 o 
   6   2   3     9223.26     9215.04     46.71 o 
   7   2   3      391.93      401.31      6.33 o 
   8   2   3      963.98      822.07      8.71 o 
   9   2   3       95.84      119.31      3.96 o 
  10   2   3     1478.45     1422.79     14.45 o 
  11   2   3     1937.50     1915.31     18.84 o 
  12   2   3      870.42      875.52     11.52 o 
  13   2   3      577.31      599.91     10.11 o 
  14   2   3     3730.25     3533.55     27.32 o 
  15   2   3     3028.23     2883.77     26.19 o 
  16   2   3     2575.09     2567.90     26.88 o 
  17   2   3       60.94       53.25      6.65 o 
  18   2   3      844.32      818.87     17.05 o 
  19   2   3      161.70      161.37     10.58 o 
  20   2   3      596.60      609.81     16.08 o 
  21   2   3       67.05       69.46      8.51 o 
  22   2   3      278.34      275.30     16.89 o 
  23   2   3      139.05      141.50     12.07 o 
   1   3   3     2961.74     3054.50     18.01 o 
   2   3   3      152.17      183.59      3.88 o 
   3   3   3      348.94      368.58      5.09 o 
   4   3   3       62.30       49.80      2.60 o 
   5   3   3       47.93       46.11      2.65 o 
   6   3   3      696.49      677.98      9.17 o 
   7   3   3     3348.11     3290.88     22.95 o 
   8   3   3      234.07      197.48      5.38 o 
   9   3   3       58.95       85.21      4.23 o 
  10   3   3      154.97      153.04      5.61 o 
  11   3   3      167.88      172.24      7.08 o 
  12   3   3      423.11      440.83      9.57 o 
  13   3   3      138.46      170.88      6.77 o 
  14   3   3      942.07      975.64     15.61 o 
  15   3   3      270.73      288.76     11.33 o 
  16   3   3      234.92      233.55     10.23 o 
  17   3   3        1.88       -3.11      5.24 o 
  18   3   3      165.08      156.84      8.92 o 
  19   3   3        1.36       -5.35      6.22 o 
  20   3   3        2.51       11.53      6.83 o 
  21   3   3       63.20       65.47     10.11 o 
  22   3   3       52.81       39.97     10.15 o 
   0   4   3     1562.67     1510.85     17.14 o 
   1   4   3     4130.65     3843.54     22.76 o 
   2   4   3     5725.24     5710.85     30.93 o 
   3   4   3     4193.08     4431.00     25.39 o 
   4   4   3     4051.51     3913.06     23.12 o 
   5   4   3      215.07      263.56      5.61 o 
   6   4   3     1868.82     1724.84     14.42 o 
   7   4   3      331.77      322.65      6.92 o 
   8   4   3     4824.05     4787.77     34.12 o 
   9   4   3      162.64      181.82      7.25 o 
  10   4   3     3399.98     3269.11     27.16 o 
  11   4   3     2170.49     2102.63     21.02 o 
  12   4   3     1449.03     1396.99     24.00 o 
  13   4   3     1294.05     1247.42     17.93 o 
  14   4   3     1682.73     1743.80     22.00 o 
  15   4   3     1659.30     1733.99     22.57 o 
  16   4   3     1487.64     1454.42     21.09 o 
  17   4   3       90.22       97.68      7.96 o 
  18   4   3      994.33     1052.67     20.60 o 
  19   4   3      149.83      139.38     10.51 o 
  20   4   3      469.09      458.64     22.94 o 
  21   4   3      153.64      151.16     12.32 o 
   1   5   3      409.82      395.98      7.47 o 
   2   5   3     2917.24     3080.07     20.71 o 
   3   5   3      566.02      514.54      8.28 o 
   4   5   3      214.27      275.37      6.43 o 
   5   5   3     1860.57     1822.19     17.13 o 
   6   5   3      792.34      746.51     11.69 o 
   7   5   3     1044.53      917.81     13.20 o 
   8   5   3       25.41        8.45      3.94 o 
   9   5   3      245.80      282.37      8.20 o 
  10   5   3      261.09      285.94      8.43 o 
  11   5   3     1477.57     1374.81     22.08 o 
  12   5   3        6.13        5.75      4.82 o 
  13   5   3     1079.90     1127.29     18.03 o 
  14   5   3       23.71       29.67      6.73 o 
  15   5   3      946.67      956.68     19.16 o 
  16   5   3        7.27       16.27      6.62 o 
  17   5   3      682.60      601.57     16.53 o 
  18   5   3        9.62        7.64      7.91 o 
  19   5   3       77.60       78.59      9.31 o 
  20   5   3        3.61       10.40      7.74 o 
   0   6   3      510.11      460.67     13.04 o 
   1   6   3      181.79      177.79      6.01 o 
   2   6   3       92.15      130.42      5.50 o 
   3   6   3      156.86      147.02      6.15 o 
   4   6   3        3.99       -5.34      3.56 o 
   5   6   3      919.85      890.88     13.64 o 
   6   6   3      110.80      113.75      6.30 o 
   7   6   3      662.78      634.82     11.86 o 
   8   6   3      300.02      333.43     11.40 o 
   9   6   3      152.98      126.33      7.37 o 
  10   6   3      611.23      555.89     15.72 o 
  11   6   3       47.46       35.87      6.60 o 
  12   6   3      109.81      107.12      9.10 o 
  13   6   3      188.35      163.61      9.82 o 
  14   6   3       18.22       16.23      6.65 o 
  15   6   3       13.86       11.56      6.92 o 
  16   6   3      179.15      156.88     10.70 o 
  17   6   3      137.85      108.16     10.27 o 
  18   6   3      104.31      116.54     10.67 o 
   1   7   3      773.01      765.04     13.34 o 
   2   7   3     3910.82     3899.99     36.51 o 
   3   7   3     1378.02     1532.70     18.82 o 
   4   7   3      366.26      381.36     12.04 o 
   5   7   3      863.82      811.12     14.01 o 
   6   7   3      441.10      447.51     14.72 o 
   7   7   3     1234.25     1285.80     19.79 o 
   8   7   3       15.27       15.99      5.92 o 
   9   7   3      789.61      763.90     18.81 o 
  10   7   3     1005.11      974.49     19.33 o 
  11   7   3     1119.55     1107.18     20.87 o 
  12   7   3        0.05       -5.95      6.38 o 
  13   7   3     1204.61     1180.97     22.30 o 
  14   7   3      519.24      545.24     16.43 o 
  15   7   3      310.67      296.78     13.41 o 
  16   7   3        0.71       -0.20      7.52 o 
   0   8   3      845.16      888.83     23.70 o 
   1   8   3       13.82       21.16      6.66 o 
   2   8   3      829.12      890.68     33.64 o 
   3   8   3       20.64       18.50      7.13 o 
   4   8   3      617.06      620.44     15.46 o 
   5   8   3       49.04       32.80      7.16 o 
   6   8   3      220.82      219.18     12.99 o 
   7   8   3        0.07       -9.71      6.47 o 
   8   8   3      211.49      209.42     10.92 o 
   9   8   3       73.98       66.43      8.46 o 
  10   8   3       92.25       68.78      8.94 o 
  11   8   3      253.62      264.68     12.60 o 
  12   8   3       21.07       16.07      8.07 o 
  13   8   3      139.00       98.30     10.41 o 
   1   9   3       13.21        8.05      8.29 o 
   2   9   3      466.38      411.34     19.07 o 
   3   9   3       32.85       42.82     11.15 o 
   4   9   3      128.12      119.17     11.56 o 
   5   9   3       27.33       17.68      8.92 o 
   6   9   3       32.33       28.18      9.31 o 
   7   9   3      154.14      168.16     13.14 o 
   8   9   3        1.62       -5.71      7.60 o 
   0   0   4    30784.36    30212.31    260.66 o 
   1   0   4        9.87        1.47      3.39 o 
   2   0   4      155.36       96.65      4.69 o 
   3   0   4    18471.91    19016.09    118.55 o 
   4   0   4    41861.93    41082.54    249.83 o 
   5   0   4       98.61      127.43      4.14 o 
   6   0   4     7933.66     7608.69     52.62 o 
   7   0   4     1061.00     1412.54     19.47 o 
   8   0   4     1659.06     1788.58     27.50 o 
   9   0   4     5122.52     5160.64     40.06 o 
  10   0   4    12944.87    12906.41     87.51 o 
  11   0   4      621.37      740.42     12.31 o 
  12   0   4    12772.86    12392.41     86.34 o 
  13   0   4      512.33      570.67     13.70 o 
  14   0   4     4502.23     4457.50     45.00 o 
  15   0   4     3061.06     3044.11     35.75 o 
  16   0   4      870.01      918.97     20.25 o 
  17   0   4        7.29       -4.08      5.90 o 
  18   0   4      503.18      565.39     15.94 o 
  19   0   4     1176.65     1277.65     27.54 o 
  20   0   4      645.32      708.81     25.57 o 
  21   0   4        0.47       -9.65      9.14 o 
  22   0   4      240.66      245.14     22.61 o 
  23   0   4       30.09       28.21     16.27 o 
   1   1   4      132.00      140.67      4.82 o 
   2   1   4      678.03      862.72      7.24 o 
   3   1   4      314.77      355.28      5.49 o 
   4   1   4     2039.73     1892.86     13.62 o 
   5   1   4      245.76      300.47      4.69 o 
   6   1   4      930.49     1110.00      9.60 o 
   7   1   4     2156.80     2057.38     14.76 o 
   8   1   4     1377.86     1425.97     12.08 o 
   9   1   4     1446.22     1452.14     12.64 o 
  10   1   4       89.26       96.88      3.58 o 
  11   1   4        3.87        6.82      2.70 o 
  12   1   4     2181.62     2150.42     17.72 o 
  13   1   4      206.73      227.10      6.24 o 
  14   1   4      240.48      231.17      6.51 o 
  15   1   4     1153.87     1124.05     14.33 o 
  16   1   4       45.02       30.56      4.90 o 
  17   1   4      335.87      340.16     14.02 o 
  18   1   4      163.61      155.60      8.16 o 
  19   1   4        1.96       -0.65      5.55 o 
  20   1   4        8.62        9.65      6.13 o 
  21   1   4       25.26       28.94      7.63 o 
  22   1   4       41.46       41.92      9.88 o 
  23   1   4      225.19      278.96     15.95 o 
   0   2   4      551.29      549.02      7.86 o 
   1   2   4      329.75      362.60      4.49 o 
   2   2   4     6247.51     6375.78     33.22 o 
   3   2   4      156.20      133.74      3.00 o 
   4   2   4    13120.84    12581.83     61.04 o 
   5   2   4     1126.98     1137.13     11.04 o 
   6   2   4     5853.41     5947.78     33.99 o 
   7   2   4       44.12       61.85      2.99 o 
   8   2   4     1996.08     1953.66     15.03 o 
   9   2   4     3366.40     3458.00     22.76 o 
  10   2   4     2111.36     2064.54     16.52 o 
  11   2   4      406.69      410.09      8.00 o 
  12   2   4     5218.65     5070.98     33.99 o 
  13   2   4      519.25      511.15      9.58 o 
  14   2   4     2896.83     2885.74     24.19 o 
  15   2   4       82.92      100.20      5.75 o 
  16   2   4      621.18      623.00     14.34 o 
  17   2   4      261.05      277.26     10.68 o 
  18   2   4     1034.00     1016.21     18.84 o 
  19   2   4      504.34      533.85     14.77 o 
  20   2   4      988.46     1025.38     20.16 o 
  21   2   4        0.67       -3.50      7.34 o 
  22   2   4      133.42      125.50     12.50 o 
   1   3   4    20644.69    20785.15     93.29 o 
   2   3   4       20.58       47.22      2.49 o 
   3   3   4     9534.43     9916.42     47.83 o 
   4   3   4     1539.13     1723.97     12.42 o 
   5   3   4     3815.75     3878.06     22.23 o 
   6   3   4      380.88      327.94      7.98 o 
   7   3   4     6193.37     5998.23     36.37 o 
   8   3   4      577.02      598.81      8.88 o 
   9   3   4     5653.23     5261.52     33.88 o 
  10   3   4      375.99      367.60      7.73 o 
  11   3   4      863.61      922.54     12.04 o 
  12   3   4      316.85      284.63      7.92 o 
  13   3   4      496.78      474.58     11.30 o 
  14   3   4     1721.28     1708.49     19.54 o 
  15   3   4     6717.35     6670.22     56.25 o 
  16   3   4      819.69      799.29     15.26 o 
  17   3   4     6148.70     6275.88     50.38 o 
  18   3   4      530.04      546.90     16.38 o 
  19   3   4      379.77      341.70     15.38 o 
  20   3   4        9.73        4.52      7.66 o 
  21   3   4      307.63      336.46     15.15 o 
  22   3   4      196.35      233.99     13.79 o 
   0   4   4       12.45       14.52      3.45 o 
   1   4   4      124.62      105.32      3.70 o 
   2   4   4     1975.90     2196.58     15.65 o 
   3   4   4     2503.51     2722.39     18.10 o 
   4   4   4     2683.99     2668.57     17.81 o 
   5   4   4      832.08      937.41     10.61 o 
   6   4   4      145.78      172.24      4.83 o 
   7   4   4        5.41       15.49      3.57 o 
   8   4   4        8.40       16.09      4.21 o 
   9   4   4       77.26       69.85      4.98 o 
  10   4   4       76.09       68.13      6.72 o 
  11   4   4       27.15       27.76      4.41 o 
  12   4   4      951.62      922.90     14.01 o 
  13   4   4      241.50      239.49      9.63 o 
  14   4   4      558.31      529.18     13.71 o 
  15   4   4       71.43       63.34      7.37 o 
  16   4   4      177.97      184.82      9.94 o 
  17   4   4      126.32      122.04      9.22 o 
  18   4   4      271.23      241.07     11.54 o 
  19   4   4        9.31       -5.14      7.39 o 
  20   4   4      106.79       77.58     11.77 o 
  21   4   4       13.81       13.67      8.56 o 
   1   5   4     2756.11     2816.87     19.77 o 
   2   5   4     2711.82     2689.47     20.83 o 
   3   5   4      473.92      411.37      7.72 o 
   4   5   4      929.31      996.88     12.06 o 
   5   5   4      184.37      189.68      6.02 o 
   6   5   4     2341.61     2360.10     21.90 o 
   7   5   4     2608.51     2484.09     25.51 o 
   8   5   4       99.65       92.65      5.62 o 
   9   5   4     2227.13     2279.85     22.51 o 
  10   5   4      818.99      871.86     16.46 o 
  11   5   4      204.84      192.79      8.42 o 
  12   5   4      231.43      242.36     10.05 o 
  13   5   4       20.96       16.25      5.80 o 
  14   5   4      105.64       82.61      7.85 o 
  15   5   4      308.31      329.33     12.26 o 
  16   5   4        0.59       -1.85      6.02 o 
  17   5   4      709.72      736.19     17.98 o 
  18   5   4      134.80      131.40     10.34 o 
  19   5   4       84.49       93.45      9.75 o 
   0   6   4      325.41      302.26     14.75 o 
   1   6   4     1643.13     1648.96     16.22 o 
   2   6   4      967.62      942.74     12.22 o 
   3   6   4     3150.81     3196.64     25.72 o 
   4   6   4     4107.69     4203.43     33.08 o 
   5   6   4      155.28      162.47      7.58 o 
   6   6   4      689.95      701.29     14.40 o 
   7   6   4       92.47      101.44      7.87 o 
   8   6   4      497.77      469.67     11.78 o 
   9   6   4      940.60      956.31     16.68 o 
  10   6   4     2229.24     2127.46     27.22 o 
  11   6   4       11.76        7.10      5.69 o 
  12   6   4     2405.14     2363.87     30.09 o 
  13   6   4      409.05      400.30     13.52 o 
  14   6   4      702.74      756.10     17.73 o 
  15   6   4      177.89      197.76     13.69 o 
  16   6   4       12.36       13.63      7.55 o 
  17   6   4       34.79       22.20      7.74 o 
  18   6   4      146.43      158.30     11.48 o 
   1   7   4       48.41       34.08      5.37 o 
   2   7   4      626.50      573.30     12.81 o 
   3   7   4      143.39      159.98     10.99 o 
   4   7   4       55.90       70.31      6.65 o 
   5   7   4       17.76       14.49      5.38 o 
   6   7   4       19.11       13.57      5.30 o 
   7   7   4       38.60       17.78      5.61 o 
   8   7   4       12.60        6.69      5.38 o 
   9   7   4       10.30        4.85      6.10 o 
  10   7   4        7.06        2.34      6.02 o 
  11   7   4      111.99       97.20      9.12 o 
  12   7   4       35.19       31.43      8.76 o 
  13   7   4       31.31       22.38      7.91 o 
  14   7   4        1.22       -9.84      6.56 o 
  15   7   4       53.94       42.55      8.79 o 
   0   8   4      890.19      926.00     28.16 o 
   1   8   4      212.29      225.81     12.98 o 
   2   8   4      540.05      524.41     19.06 o 
   3   8   4      231.65      186.86     10.82 o 
   4   8   4      973.51      981.44     20.96 o 
   5   8   4      253.65      232.85     10.81 o 
   6   8   4      627.91      663.58     17.74 o 
   7   8   4      181.25      160.31     21.78 o 
   8   8   4       39.50       35.12      7.54 o 
   9   8   4      201.33      160.95     10.51 o 
  10   8   4      474.02      498.17     15.75 o 
  11   8   4       90.83      110.06     10.08 o 
  12   8   4      727.28      748.36     19.16 o 
   1   9   4      842.14      913.88     28.06 o 
   2   9   4      133.84      143.27     13.45 o 
   3   9   4      451.63      455.93     18.03 o 
   4   9   4       48.03       54.71     12.09 o 
   5   9   4       28.51       24.23     10.40 o 
   6   9   4       96.35      133.28     14.98 o 
   7   9   4      327.57      344.14     18.85 o 
   1   1   5     7409.44     7790.92     39.13 o 
   2   1   5      995.17      944.16      9.22 o 
   3   1   5    20686.37    20015.32     93.17 o 
   4   1   5      645.15      685.31      7.07 o 
   5   1   5    20422.06    20313.86     95.18 o 
   6   1   5     1678.18     1839.79     13.61 o 
   7   1   5     3519.97     3717.43     22.93 o 
   8   1   5      314.89      315.04      5.81 o 
   9   1   5     1156.55     1224.60     11.71 o 
  10   1   5     1358.47     1504.20     13.67 o 
  11   1   5     7428.43     7199.20     41.07 o 
  12   1   5       28.90       28.53      3.62 o 
  13   1   5     7365.70     7201.55     42.39 o 
  14   1   5       81.22       74.45      5.89 o 
  15   1   5      323.14      298.42      8.63 o 
  16   1   5       67.01       56.06      6.17 o 
  17   1   5      130.84      151.61      8.65 o 
  18   1   5       54.35       52.82      6.10 o 
  19   1   5     1710.93     1826.30     25.72 o 
  20   1   5      238.90      228.94     10.98 o 
  21   1   5     1246.91     1266.27     32.75 o 
  22   1   5        0.04        0.46      9.97 o 
   0   2   5     7955.36     7432.52     51.44 o 
   1   2   5     3984.07     4234.46     24.14 o 
   2   2   5    22372.29    22079.03    102.82 o 
   3   2   5       68.65       51.81      2.53 o 
   4   2   5     5269.30     5630.96     30.87 o 
   5   2   5     5199.39     5462.02     30.45 o 
   6   2   5     2607.19     2479.88     17.11 o 
   7   2   5        3.30        8.47      2.26 o 
   8   2   5    11405.09    11287.13     57.94 o 
   9   2   5        1.58       13.55      2.80 o 
  10   2   5     2193.91     2137.49     17.89 o 
  11   2   5       29.58       17.46      3.50 o 
  12   2   5      306.03      323.09      7.75 o 
  13   2   5       89.42       91.31      5.19 o 
  14   2   5       24.94       27.66      4.21 o 
  15   2   5       24.55       26.14      4.55 o 
  16   2   5     6661.65     6553.31     50.30 o 
  17   2   5      126.87      126.01      8.41 o 
  18   2   5     1511.35     1527.58     26.82 o 
  19   2   5      115.33       98.17      9.31 o 
  20   2   5      120.79      120.04     10.25 o 
  21   2   5        7.74        8.39      7.46 o 
  22   2   5     1313.90     1421.98     32.14 o 
   1   3   5     1956.22     2180.86     14.74 o 
   2   3   5      525.29      475.27      6.15 o 
   3   3   5      279.25      275.66      6.72 o 
   4   3   5      625.91      575.78      6.99 o 
   5   3   5      618.33      578.87     10.05 o 
   6   3   5      777.47      654.48      8.05 o 
   7   3   5     1313.67     1244.61     14.41 o 
   8   3   5     1922.64     1998.53     17.41 o 
   9   3   5       16.90       11.57      3.29 o 
  10   3   5      339.50      344.50      7.70 o 
  11   3   5      379.40      391.60      8.36 o 
  12   3   5       23.44       13.58      3.71 o 
  13   3   5       76.65       82.85      5.63 o 
  14   3   5      629.07      591.03     12.62 o 
  15   3   5      286.28      278.06      9.80 o 
  16   3   5       43.25       45.13      6.91 o 
  17   3   5      233.27      233.89     11.72 o 
  18   3   5      151.16      140.86     10.47 o 
  19   3   5        1.30        0.78      7.08 o 
  20   3   5       94.77       87.25     10.06 o 
  21   3   5        3.42       -6.93      7.44 o 
   0   4   5    20515.88    19617.70    127.86 o 
   1   4   5      873.05     1029.30     10.24 o 
   2   4   5     6134.99     6258.66     33.98 o 
   3   4   5      151.93      158.58      4.41 o 
   4   4   5      323.87      289.96      7.30 o 
   5   4   5       37.48       42.71      3.23 o 
   6   4   5     2534.84     2313.67     19.32 o 
   7   4   5        7.45       10.73      3.35 o 
   8   4   5     8250.77     8090.02     48.38 o 
   9   4   5       26.34       40.04      4.23 o 
  10   4   5      485.87      464.91     10.71 o 
  11   4   5      608.42      625.65     12.59 o 
  12   4   5      569.18      517.45     13.29 o 
  13   4   5       82.39       90.36      6.71 o 
  14   4   5     1316.65     1254.23     20.50 o 
  15   4   5       63.00       65.42      9.58 o 
  16   4   5     2794.64     2891.59     33.71 o 
  17   4   5       90.18       90.83      9.91 o 
  18   4   5      909.58      930.16     23.59 o 
  19   4   5       26.74        5.41      7.77 o 
  20   4   5      104.85      105.30     11.01 o 
   1   5   5       12.42       18.20      3.50 o 
   2   5   5      700.80      697.17      9.79 o 
   3   5   5     6354.19     6515.80     42.31 o 
   4   5   5        6.76       23.52      4.10 o 
   5   5   5     5354.29     5303.48     35.41 o 
   6   5   5       10.96        5.46      4.73 o 
   7   5   5      100.82       92.37      6.32 o 
   8   5   5      679.90      714.49     13.20 o 
   9   5   5      845.52      740.73     13.75 o 
  10   5   5       15.53       13.79      4.77 o 
  11   5   5     4183.00     4086.01     36.52 o 
  12   5   5        3.38        5.12      4.95 o 
  13   5   5      355.09      347.03     11.97 o 
  14   5   5       51.89       42.57      7.14 o 
  15   5   5       23.67       19.48      8.50 o 
  16   5   5        1.17       -3.76      6.36 o 
  17   5   5        3.31       -3.73      6.83 o 
  18   5   5       61.41       45.72      9.36 o 
  19   5   5      139.79      159.00     15.35 o 
   0   6   5     2280.52     2466.81     30.90 o 
   1   6   5     1362.67     1399.59     15.79 o 
   2   6   5      734.63      680.39     11.31 o 
   3   6   5      800.71      758.96     11.92 o 
   4   6   5      300.48      277.69     13.43 o 
   5   6   5      167.90      169.21      7.85 o 
   6   6   5      374.99      384.77     10.58 o 
   7   6   5        5.90        2.62      4.50 o 
   8   6   5      343.25      319.57     10.09 o 
   9   6   5       22.19       10.59      5.17 o 
  10   6   5      452.63      492.54     15.99 o 
  11   6   5        2.08        2.00      5.69 o 
  12   6   5       34.89       27.99      7.02 o 
  13   6   5       11.63        3.89      6.50 o 
  14   6   5      145.05      138.10     10.06 o 
  15   6   5        5.89       -0.69      6.53 o 
  16   6   5      768.26      682.96     18.09 o 
  17   6   5        3.47        1.05      7.04 o 
   1   7   5      968.57      991.35     17.65 o 
   2   7   5      573.91      548.08     19.89 o 
   3   7   5     4800.43     4728.45     60.23 o 
   4   7   5      540.37      552.54     14.08 o 
   5   7   5     3589.56     3823.66     49.13 o 
   6   7   5      202.45      211.00      9.18 o 
   7   7   5      410.87      392.87     11.72 o 
   8   7   5       14.87        7.21      5.61 o 
   9   7   5      878.59      841.40     18.18 o 
  10   7   5        4.63       -4.35      6.19 o 
  11   7   5     3382.12     3334.60     38.16 o 
  12   7   5       11.50        8.24      7.77 o 
  13   7   5     2009.37     2096.79     30.34 o 
  14   7   5        6.45        1.74      7.02 o 
  15   7   5      208.47      243.86     13.03 o 
   0   8   5     1501.94     1615.14     47.70 o 
   1   8   5      130.43      118.04     10.84 o 
   2   8   5      929.87      901.23     28.86 o 
   3   8   5        4.40        5.29      7.82 o 
   4   8   5      116.93      116.10      9.91 o 
   5   8   5       18.17        9.31      7.06 o 
   6   8   5      114.74      115.14     12.88 o 
   7   8   5       35.71       22.34      7.11 o 
   8   8   5      723.87      720.01     19.90 o 
   9   8   5        0.00       -5.15      6.80 o 
  10   8   5      272.17      238.16     13.29 o 
  11   8   5        8.06       -0.62      7.20 o 
  12   8   5        6.26       13.16      8.03 o 
   1   9   5       22.92       36.88     11.13 o 
   2   9   5        8.83       12.78     14.44 o 
   3   9   5       84.39       48.93     11.62 o 
   4   9   5       21.50       23.65      9.20 o 
   5   9   5       36.54       34.75      9.73 o 
   6   9   5        0.64       -4.71      9.01 o 
   7   9   5       67.94       56.27     10.53 o 
   0   0   6      107.42       96.44     10.97 o 
   1   0   6      724.69      728.53      9.41 o 
   2   0   6      317.57      379.91      8.16 o 
   3   0   6     3426.09     3496.99     27.74 o 
   4   0   6    14231.14    13298.45     87.02 o 
   5   0   6     1668.93     1754.34     17.63 o 
   6   0   6    15408.86    15427.26    100.77 o 
   7   0   6      402.88      339.14      7.74 o 
   8   0   6      445.14      553.99     11.59 o 
   9   0   6     3314.68     3568.82     31.23 o 
  10   0   6     1850.99     1621.82     18.96 o 
  11   0   6      128.87      166.64      7.96 o 
  12   0   6    11340.37    11359.57     90.72 o 
  13   0   6      635.16      684.19     15.49 o 
  14   0   6     2973.28     2801.10     34.06 o 
  15   0   6       11.40       17.13      6.06 o 
  16   0   6       24.32       27.84      7.67 o 
  17   0   6      124.06       95.08     10.08 o 
  18   0   6      332.89      320.41     15.01 o 
  19   0   6      289.78      311.10     19.04 o 
  20   0   6     3288.15     3508.93     59.26 o 
  21   0   6      300.88      305.80     24.37 o 
  22   0   6       90.59       98.28     28.38 o 
   1   1   6       28.46       11.02      2.06 o 
   2   1   6      198.31      173.54      3.83 o 
   3   1   6     5121.92     5583.38     30.46 o 
   4   1   6      414.69      473.58      6.22 o 
   5   1   6      582.06      703.39      7.92 o 
   6   1   6       24.23       20.83      2.09 o 
   7   1   6     1772.72     2077.04     15.62 o 
   8   1   6     1210.06     1379.41     12.46 o 
   9   1   6     4021.81     3776.83     24.68 o 
  10   1   6     1190.03     1217.39     12.39 o 
  11   1   6        3.35        7.89      3.07 o 
  12   1   6       32.09       21.49      3.64 o 
  13   1   6     1474.07     1476.32     16.14 o 
  14   1   6      224.45      197.09      6.90 o 
  15   1   6     1171.62     1228.82     18.87 o 
  16   1   6        0.02        5.11      4.28 o 
  17   1   6     2369.79     2311.36     24.55 o 
  18   1   6        1.39        3.24      5.23 o 
  19   1   6        2.30       -6.45      6.47 o 
  20   1   6       81.60       67.56      8.84 o 
  21   1   6       93.30       78.73     10.52 o 
  22   1   6       18.59        7.25     12.70 o 
   0   2   6     8814.58     9376.38     63.79 o 
   1   2   6     5807.91     6283.46     33.94 o 
   2   2   6     6238.71     6509.73     35.12 o 
   3   2   6      944.05      944.03      9.25 o 
   4   2   6    27480.88    28105.43    130.40 o 
   5   2   6      178.51      230.15      4.81 o 
   6   2   6     3107.58     2906.47     21.10 o 
   7   2   6     1008.16     1039.60     10.50 o 
   8   2   6     1852.50     1995.41     15.93 o 
   9   2   6      114.63      128.41      4.56 o 
  10   2   6     5596.50     5621.13     34.17 o 
  11   2   6      244.38      220.36      6.58 o 
  12   2   6     3739.03     3686.39     27.82 o 
  13   2   6      219.27      222.13      6.98 o 
  14   2   6      615.78      631.56     11.78 o 
  15   2   6        2.66        4.08      4.68 o 
  16   2   6      529.11      487.61     13.18 o 
  17   2   6        7.02        5.61      5.85 o 
  18   2   6      663.71      731.52     25.53 o 
  19   2   6        3.47        3.26      6.98 o 
  20   2   6      137.89      132.45     10.78 o 
  21   2   6       46.18       38.76      8.66 o 
  22   2   6      155.78      162.58     12.34 o 
   1   3   6    19269.76    19358.09     88.35 o 
   2   3   6     1170.48     1121.51      9.93 o 
   3   3   6     2249.96     2175.38     16.23 o 
   4   3   6      802.66      943.58      9.89 o 
   5   3   6     3025.68     3036.62     19.18 o 
   6   3   6     1963.94     1943.93     15.44 o 
   7   3   6    11046.79    10494.39     64.67 o 
   8   3   6       80.48       86.88      4.53 o 
   9   3   6    14108.21    14032.36     85.58 o 
  10   3   6     1243.06     1154.33     15.98 o 
  11   3   6      763.97      690.05     11.81 o 
  12   3   6      176.09      196.96      7.23 o 
  13   3   6      187.32      201.32      8.16 o 
  14   3   6        0.98       -3.48      4.59 o 
  15   3   6     6941.00     6862.01     52.53 o 
  16   3   6       96.05      102.54      9.08 o 
  17   3   6     4325.71     4271.21     60.43 o 
  18   3   6        0.24        2.38      6.62 o 
  19   3   6      381.66      369.57     14.76 o 
  20   3   6        8.26       -0.29      7.49 o 
  21   3   6      200.29      205.04     13.05 o 
   0   4   6        3.29        8.40      3.61 o 
   1   4   6        8.97        7.16      2.56 o 
   2   4   6       50.16       35.08      3.00 o 
   3   4   6      384.93      367.50      6.33 o 
   4   4   6     1130.41     1176.86     11.11 o 
   5   4   6       39.99       44.11      4.31 o 
   6   4   6      302.41      283.18      7.60 o 
   7   4   6        0.04        1.80      3.61 o 
   8   4   6      201.07      213.30      7.22 o 
   9   4   6      372.29      379.51     11.59 o 
  10   4   6     5137.42     5082.47     54.46 o 
  11   4   6      818.64      811.68     15.78 o 
  12   4   6     4067.40     3947.99     36.86 o 
  13   4   6     1540.72     1549.23     20.82 o 
  14   4   6      272.93      263.18      9.86 o 
  15   4   6       13.48       -6.05      5.31 o 
  16   4   6       24.99       11.35      6.31 o 
  17   4   6        5.71       11.29      6.65 o 
  18   4   6       48.28       39.16      8.44 o 
  19   4   6       63.62       51.33      9.35 o 
  20   4   6      269.81      255.80     14.22 o 
   1   5   6     4258.28     4139.31     33.06 o 
   2   5   6      312.45      312.49      7.55 o 
   3   5   6       14.05       34.69      4.11 o 
   4   5   6       52.22       53.21      4.84 o 
   5   5   6      327.25      263.59      7.79 o 
   6   5   6      572.44      573.10     10.94 o 
   7   5   6     1786.48     1814.64     21.33 o 
   8   5   6       46.69       51.79      5.60 o 
   9   5   6      223.57      214.82      8.44 o 
  10   5   6        0.05        6.43      4.78 o 
  11   5   6       62.43       48.87      6.22 o 
  12   5   6        2.87        0.91      4.98 o 
  13   5   6        5.42       -0.33      5.44 o 
  14   5   6      500.21      496.79     14.44 o 
  15   5   6     1299.34     1230.67     30.53 o 
  16   5   6        1.72       10.08      6.81 o 
  17   5   6     1361.04     1383.07     24.40 o 
  18   5   6      203.08      174.48     11.27 o 
  19   5   6      160.13      148.48     12.49 o 
   0   6   6     2170.30     2247.89     33.88 o 
   1   6   6      441.33      452.86     11.08 o 
   2   6   6     1693.47     1705.78     19.25 o 
   3   6   6       61.73       47.83      5.45 o 
   4   6   6     4903.60     4891.27     40.13 o 
   5   6   6      223.15      242.42      8.95 o 
   6   6   6       12.13        8.00      5.42 o 
   7   6   6       17.36       11.51      4.93 o 
   8   6   6      106.79      119.29      7.39 o 
   9   6   6       83.31       80.33      7.02 o 
  10   6   6     3052.73     3007.41     31.57 o 
  11   6   6      165.89      156.94      9.65 o 
  12   6   6     4004.23     4031.45     60.30 o 
  13   6   6      203.35      178.42     10.47 o 
  14   6   6      532.64      577.41     16.34 o 
  15   6   6      129.68      122.86     11.34 o 
  16   6   6       77.52       71.06      9.28 o 
  17   6   6       16.07       10.24      7.77 o 
   1   7   6      409.57      416.51     13.46 o 
   2   7   6       38.10       26.32      7.05 o 
   3   7   6      242.13      229.54     11.02 o 
   4   7   6       24.37       25.53      6.92 o 
   5   7   6       21.73       16.17      6.05 o 
   6   7   6       88.07       75.76      7.75 o 
   7   7   6        0.27        0.95      5.31 o 
   8   7   6       90.69       85.47      7.51 o 
   9   7   6        3.35       11.72      5.88 o 
  10   7   6        0.04       -8.95      5.97 o 
  11   7   6        1.94        6.79      6.93 o 
  12   7   6        3.60        1.58      6.93 o 
  13   7   6        0.56        3.97      7.39 o 
  14   7   6        0.02       -4.66      7.34 o 
  15   7   6       20.12        8.92      8.05 o 
   0   8   6      167.30      170.99     20.39 o 
   1   8   6       43.04       48.57      9.52 o 
   2   8   6      282.33      320.57     19.00 o 
   3   8   6        3.20        8.76      7.22 o 
   4   8   6      933.84      864.77     20.18 o 
   5   8   6       78.64       82.77      9.58 o 
   6   8   6     1075.93     1078.47     22.75 o 
   7   8   6       93.46       92.70     11.70 o 
   8   8   6      338.66      340.77     14.67 o 
   9   8   6       25.84       28.42      8.44 o 
  10   8   6      453.17      383.83     26.16 o 
  11   8   6       33.33       47.85      9.74 o 
   1   9   6     1033.77     1072.86     38.94 o 
   2   9   6        9.81       18.26     12.72 o 
   3   9   6      501.17      509.90     19.47 o 
   4   9   6       20.30        1.96      9.41 o 
   5   9   6      108.66       69.84     11.23 o 
   1   1   7      867.55      746.37      7.88 o 
   2   1   7     4088.21     3929.42     23.53 o 
   3   1   7    14232.26    14029.28     68.60 o 
   4   1   7       38.04       26.56      2.78 o 
   5   1   7    15574.35    15977.74     77.75 o 
   6   1   7      661.10      693.75      9.58 o 
   7   1   7     2319.23     2312.45     16.52 o 
   8   1   7      245.97      250.14      5.08 o 
   9   1   7     4330.27     4225.70     27.23 o 
  10   1   7      934.53      936.80     11.09 o 
  11   1   7     5962.29     6017.19     36.56 o 
  12   1   7       22.26       12.91      3.79 o 
  13   1   7     6165.23     6110.77     43.43 o 
  14   1   7     2091.12     2073.94     23.37 o 
  15   1   7     1118.28     1095.83     17.09 o 
  16   1   7      146.21      147.83      9.48 o 
  17   1   7      331.38      348.37     12.22 o 
  18   1   7      653.91      655.54     15.24 o 
  19   1   7     2484.47     2549.69     29.54 o 
  20   1   7        1.22       -1.44      7.92 o 
  21   1   7      376.20      366.31     18.90 o 
  22   1   7      240.73      211.95     16.36 o 
   0   2   7    22635.65    22530.54    143.20 o 
   1   2   7        0.81        8.79      2.20 o 
   2   2   7    11574.50    12482.51     62.28 o 
   3   2   7     4725.56     4714.78     27.86 o 
   4   2   7     3635.01     3398.21     22.00 o 
   5   2   7     1501.66     1543.95     14.46 o 
   6   2   7      314.05      322.13      6.80 o 
   7   2   7      123.04      112.73      4.02 o 
   8   2   7     2010.89     2003.89     22.84 o 
   9   2   7      189.81      153.55      5.51 o 
  10   2   7     6585.17     6432.14     43.96 o 
  11   2   7      942.50      928.56     14.49 o 
  12   2   7       63.65       63.41      5.18 o 
  13   2   7       23.60       19.52      4.32 o 
  14   2   7       23.17       12.05      5.03 o 
  15   2   7     2716.86     2677.74     30.22 o 
  16   2   7     6802.66     6815.46     52.95 o 
  17   2   7       67.90       68.36      8.15 o 
  18   2   7      861.95      803.67     17.78 o 
  19   2   7      447.48      457.65     15.77 o 
  20   2   7        8.22       10.97      7.74 o 
  21   2   7      307.64      314.14     15.88 o 
   1   3   7     1477.65     1572.03     13.60 o 
   2   3   7      375.74      365.46      6.42 o 
   3   3   7      767.24      732.81      8.97 o 
   4   3   7      816.88      894.16     10.60 o 
   5   3   7     2669.33     2850.25     20.20 o 
   6   3   7      704.12      719.51     10.10 o 
   7   3   7      130.49      115.00      5.48 o 
   8   3   7     1036.54     1027.62     13.74 o 
   9   3   7      155.77      158.02      6.55 o 
  10   3   7      344.65      345.98      9.87 o 
  11   3   7      368.94      362.51     10.44 o 
  12   3   7      684.05      672.36     13.35 o 
  13   3   7      233.13      225.99      8.05 o 
  14   3   7        0.08       -6.48      4.79 o 
  15   3   7      569.28      579.25     13.50 o 
  16   3   7       37.92       28.52      6.82 o 
  17   3   7      680.40      635.07     17.46 o 
  18   3   7       44.94       35.41      8.22 o 
  19   3   7      329.65      297.64     13.99 o 
  20   3   7        5.32        0.38      7.73 o 
  21   3   7        0.68        3.78      8.41 o 
   0   4   7     8855.14     9310.13     75.61 o 
   1   4   7     1024.53     1046.47     11.54 o 
   2   4   7     7846.12     7768.07     43.67 o 
   3   4   7     3361.46     3332.47     23.38 o 
   4   4   7      198.69      244.11      7.28 o 
   5   4   7       55.77       56.60      4.71 o 
   6   4   7     2621.67     2608.53     23.45 o 
   7   4   7      327.88      361.08      8.91 o 
   8   4   7     6193.90     6059.60     42.60 o 
   9   4   7     1949.80     1836.99     19.96 o 
  10   4   7      109.02       99.50     12.50 o 
  11   4   7      311.59      313.72      9.81 o 
  12   4   7      173.98      162.90      8.77 o 
  13   4   7      553.67      537.41     12.90 o 
  14   4   7     1202.01     1156.55     18.64 o 
  15   4   7      318.30      326.75     11.24 o 
  16   4   7     1236.51     1217.01     21.73 o 
  17   4   7       43.91       35.37     10.18 o 
  18   4   7     1244.69     1240.15     25.19 o 
  19   4   7      135.53      128.28     11.28 o 
  20   4   7      275.25      270.57     14.74 o 
   1   5   7      258.95      302.42      7.70 o 
   2   5   7     1091.90     1088.56     14.50 o 
   3   5   7     4901.62     4828.68     35.88 o 
   4   5   7      125.94      123.77      6.25 o 
   5   5   7      518.81      573.70     11.03 o 
   6   5   7     1828.29     1733.15     19.43 o 
   7   5   7     1453.84     1467.83     21.57 o 
   8   5   7       23.44       17.67      4.88 o 
   9   5   7      787.88      830.25     15.02 o 
  10   5   7      126.82      119.81      7.45 o 
  11   5   7     2763.26     2784.82     42.11 o 
  12   5   7       84.86       72.07      7.05 o 
  13   5   7       45.92       30.76      6.37 o 
  14   5   7      108.84      109.32     11.42 o 
  15   5   7       10.50        8.65      6.73 o 
  16   5   7        1.15       -2.38      6.52 o 
  17   5   7      222.55      208.73     11.78 o 
  18   5   7       80.82       75.45     10.38 o 
   0   6   7      246.93      296.41     13.52 o 
   1   6   7       43.20       59.26      5.92 o 
   2   6   7      139.53      155.36      7.72 o 
   3   6   7       25.82       20.37      5.42 o 
   4   6   7     1289.86     1346.17     20.55 o 
   5   6   7       91.34       98.73      7.59 o 
   6   6   7      460.76      436.56     12.42 o 
   7   6   7      119.09      116.49      7.36 o 
   8   6   7      636.37      652.39     14.10 o 
   9   6   7       62.30       52.18      6.75 o 
  10   6   7      319.67      312.81     11.13 o 
  11   6   7       34.24       35.81      6.62 o 
  12   6   7        5.91       10.50      6.56 o 
  13   6   7       44.89       61.90      8.44 o 
  14   6   7       81.89       86.04      9.36 o 
  15   6   7        7.91        3.00      7.83 o 
  16   6   7      196.61      166.36     11.55 o 
   1   7   7      438.62      447.30     14.04 o 
   2   7   7      881.70      857.30     21.61 o 
   3   7   7      818.28      787.61     19.66 o 
   4   7   7      103.67      140.62      9.93 o 
   5   7   7     2534.22     2591.81     31.53 o 
   6   7   7      956.75     1047.63     21.97 o 
   7   7   7      746.45      817.25     17.81 o 
   8   7   7       14.99        5.55      6.14 o 
   9   7   7      746.89      726.67     17.59 o 
  10   7   7      298.54      344.97     14.96 o 
  11   7   7     1787.92     1761.95     27.34 o 
  12   7   7       52.88       58.01     10.78 o 
  13   7   7     1059.82     1079.46     22.30 o 
  14   7   7      143.43      143.96     11.13 o 
   0   8   7      324.22      319.51     38.68 o 
   1   8   7       14.29       19.49     10.81 o 
   2   8   7      955.76      954.82     23.74 o 
   3   8   7      141.52      135.64     15.36 o 
   4   8   7      175.06      182.48     14.77 o 
   5   8   7        0.50        4.18      7.14 o 
   6   8   7       37.75       25.58      7.90 o 
   7   8   7       13.58       19.20      7.91 o 
   8   8   7      755.25      753.87     20.17 o 
   9   8   7      112.61      136.21     11.63 o 
  10   8   7      392.23      457.03     17.25 o 
   1   9   7        1.64       10.25     11.59 o 
   2   9   7       92.09       79.51     14.75 o 
   3   9   7       24.76       27.01     11.47 o 
   0   0   8      772.95      696.34     21.85 o 
   1   0   8     3701.82     3726.77     30.57 o 
   2   0   8     6390.02     6002.23     44.61 o 
   3   0   8     1720.19     1501.55     16.48 o 
   4   0   8     4632.13     4554.76     36.33 o 
   5   0   8      406.21      297.32      7.60 o 
   6   0   8     7705.77     8106.85     58.84 o 
   7   0   8      503.39      479.20     10.21 o 
   8   0   8     2975.00     2722.45     26.49 o 
   9   0   8     1020.21      894.40     13.99 o 
  10   0   8     2669.04     2650.44     30.87 o 
  11   0   8      561.67      548.28     13.70 o 
  12   0   8     5394.88     5630.96     56.85 o 
  13   0   8     3508.63     3522.69     39.72 o 
  14   0   8      281.83      310.95     14.02 o 
  15   0   8     3239.42     3150.74     84.41 o 
  16   0   8     1517.91     1452.21     29.09 o 
  17   0   8      236.98      205.08     15.25 o 
  18   0   8     2006.70     2095.53     43.71 o 
  19   0   8      184.63      198.79     16.51 o 
  20   0   8     1311.75     1342.42     41.12 o 
  21   0   8       34.69       44.04     12.44 o 
   1   1   8      850.44      816.86      8.76 o 
   2   1   8      320.63      424.72      6.54 o 
   3   1   8     5885.23     6050.99     34.11 o 
   4   1   8      471.59      469.40      6.94 o 
   5   1   8      244.37      308.53      5.97 o 
   6   1   8       70.79       71.06      3.16 o 
   7   1   8      631.64      568.63      7.35 o 
   8   1   8      471.32      471.22      8.49 o 
   9   1   8     2184.52     2387.05     20.25 o 
  10   1   8      237.59      210.43      6.43 o 
  11   1   8       13.98       14.98      3.76 o 
  12   1   8      279.50      302.85     11.64 o 
  13   1   8      108.78      111.56      6.22 o 
  14   1   8      192.66      191.03      8.22 o 
  15   1   8      178.44      164.91      8.10 o 
  16   1   8       18.17       12.54      6.88 o 
  17   1   8      694.45      642.85     14.44 o 
  18   1   8      583.14      578.08     15.63 o 
  19   1   8      245.89      217.04     11.08 o 
  20   1   8      129.17      124.76     11.81 o 
  21   1   8       50.18       24.63     10.47 o 
   0   2   8      657.36     1007.45     15.80 o 
   1   2   8      882.47      894.08      9.51 o 
   2   2   8     1761.54     1823.53     14.67 o 
   3   2   8       65.92       59.74      3.84 o 
   4   2   8     4090.39     4169.77     26.27 o 
   5   2   8     3197.71     3405.29     22.88 o 
   6   2   8     1641.46     1505.39     13.87 o 
   7   2   8      527.63      464.06      9.71 o 
   8   2   8     2917.90     3019.06     23.63 o 
   9   2   8      917.83      829.76     11.58 o 
  10   2   8     1824.82     1794.78     19.01 o 
  11   2   8       74.99       78.31      5.43 o 
  12   2   8      651.02      668.28     13.94 o 
  13   2   8      817.00      767.07     14.28 o 
  14   2   8      491.44      480.59     11.95 o 
  15   2   8      516.96      567.75     13.31 o 
  16   2   8      952.27      975.15     17.29 o 
  17   2   8      152.79      173.55      9.96 o 
  18   2   8      514.93      494.26     14.82 o 
  19   2   8      143.70      124.36     10.61 o 
  20   2   8       11.89        5.76      8.86 o 
  21   2   8       56.29       52.75     10.90 o 
   1   3   8     5885.02     5980.25     34.89 o 
   2   3   8     2281.20     2211.31     17.35 o 
   3   3   8     2827.80     2601.68     19.36 o 
   4   3   8     1125.81     1239.12     12.38 o 
   5   3   8     4261.52     4215.49     29.31 o 
   6   3   8       43.02       42.95      4.03 o 
   7   3   8     5521.22     5590.87     39.13 o 
   8   3   8      773.84      828.24     12.68 o 
   9   3   8     5374.95     5132.95     37.76 o 
  10   3   8      827.08      880.58     13.65 o 
  11   3   8     1285.49     1274.77     16.70 o 
  12   3   8        2.76        8.42      4.33 o 
  13   3   8     1423.89     1396.73     18.30 o 
  14   3   8     3888.91     3798.04     36.07 o 
  15   3   8     1266.68     1285.52     21.33 o 
  16   3   8      184.50      167.10      9.68 o 
  17   3   8      445.09      472.04     14.42 o 
  18   3   8      934.10      976.99     22.11 o 
  19   3   8     1064.43     1071.68     23.87 o 
  20   3   8       85.39       73.65     10.13 o 
   0   4   8       19.72        5.25      4.54 o 
   1   4   8      113.34       79.03      4.62 o 
   2   4   8      852.76      938.69     12.14 o 
   3   4   8      604.01      622.25      9.97 o 
   4   4   8      652.88      648.45     11.70 o 
   5   4   8      171.91      161.09      6.48 o 
   6   4   8       22.19       18.66      4.12 o 
   7   4   8        0.19        0.77      3.72 o 
   8   4   8      235.02      239.21      7.85 o 
   9   4   8      233.96      206.16      7.65 o 
  10   4   8     2550.29     2427.90     24.33 o 
  11   4   8     1073.77     1030.42     16.87 o 
  12   4   8      922.39      896.05     16.04 o 
  13   4   8      409.59      405.74     11.76 o 
  14   4   8      356.37      369.05     11.61 o 
  15   4   8        1.99        6.58      5.71 o 
  16   4   8        5.25       15.29      7.41 o 
  17   4   8       38.25       30.48      8.18 o 
  18   4   8       62.47       66.38      9.77 o 
  19   4   8       39.89       32.15      9.09 o 
   1   5   8     1379.92     1454.17     17.25 o 
   2   5   8     2940.04     2924.61     26.06 o 
   3   5   8     1037.29     1050.56     16.03 o 
   4   5   8       61.14       46.99      5.48 o 
   5   5   8     4062.71     4145.60     35.95 o 
   6   5   8     1580.54     1688.93     21.07 o 
   7   5   8       87.01       74.86      5.89 o 
   8   5   8        5.77       -0.69      4.52 o 
   9   5   8      220.14      196.21      8.70 o 
  10   5   8      888.36      850.30     15.83 o 
  11   5   8      853.08      940.13     21.43 o 
  12   5   8        8.33        2.27      5.26 o 
  13   5   8       93.25       94.49      7.99 o 
  14   5   8      313.89      330.18     11.83 o 
  15   5   8      987.27     1041.82     20.79 o 
  16   5   8        8.65       11.48      7.15 o 
  17   5   8      503.49      463.00     15.73 o 
  18   5   8       80.64       90.69     11.45 o 
   0   6   8      930.71      991.60     23.01 o 
   1   6   8     2828.75     2889.04     31.55 o 
   2   6   8     2734.28     2844.83     31.40 o 
   3   6   8     3044.71     2953.52     31.09 o 
   4   6   8     1291.99     1319.79     19.28 o 
   5   6   8      177.85      167.10      9.61 o 
   6   6   8      485.40      490.87     13.46 o 
   7   6   8       10.46       12.15      5.95 o 
   8   6   8     1598.61     1597.64     24.06 o 
   9   6   8     1377.88     1293.46     22.02 o 
  10   6   8      867.55      870.89     19.19 o 
  11   6   8      117.33      150.63     11.23 o 
  12   6   8      938.25      978.18     18.66 o 
  13   6   8      446.20      470.75     15.05 o 
  14   6   8      461.64      478.82     21.04 o 
  15   6   8      230.95      239.98     13.43 o 
  16   6   8      318.66      349.83     21.39 o 
   1   7   8      168.72      166.62      9.51 o 
   2   7   8       16.82       19.78      6.82 o 
   3   7   8       31.35       16.75      6.88 o 
   4   7   8       90.42       80.84      8.89 o 
   5   7   8        0.31        4.64      6.44 o 
   6   7   8        8.38        6.90      6.20 o 
   7   7   8        7.57       -0.30      6.08 o 
   8   7   8       16.92        7.99      6.40 o 
   9   7   8       53.07       45.81      7.95 o 
  10   7   8        8.56        7.93      7.22 o 
  11   7   8        8.31        8.41      7.82 o 
  12   7   8        4.69        8.09      7.86 o 
  13   7   8        0.16       -1.90      8.25 o 
   0   8   8      771.48      893.81     37.72 o 
   1   8   8      289.00      286.58     17.21 o 
   2   8   8      442.54      432.86     20.16 o 
   3   8   8      399.64      414.31     15.67 o 
   4   8   8      225.65      220.29     12.36 o 
   5   8   8       17.93       10.49      8.67 o 
   6   8   8      650.30      641.84     18.80 o 
   7   8   8       55.10       64.05      9.82 o 
   8   8   8      606.26      636.88     19.23 o 
   9   8   8      183.35      174.18     11.70 o 
   1   1   9     4730.45     4586.33     26.08 o 
   2   1   9     3661.66     3551.65     23.20 o 
   3   1   9     2026.56     2014.45     15.94 o 
   4   1   9      597.02      683.96      9.33 o 
   5   1   9     2651.40     2661.58     19.55 o 
   6   1   9      916.01      803.43      9.90 o 
   7   1   9     2382.32     2219.09     18.44 o 
   8   1   9     1249.54     1191.07     13.68 o 
   9   1   9     5038.83     5096.44     34.61 o 
  10   1   9     1214.16     1136.62     13.95 o 
  11   1   9      680.65      675.59     11.94 o 
  12   1   9      272.61      296.15      8.66 o 
  13   1   9      288.31      312.08      9.12 o 
  14   1   9      981.03      947.31     17.60 o 
  15   1   9     1777.53     1786.47     24.96 o 
  16   1   9      387.63      394.28     12.87 o 
  17   1   9     1468.32     1500.15     23.96 o 
  18   1   9      268.60      269.97     11.88 o 
  19   1   9      722.00      739.55     19.70 o 
  20   1   9      204.76      161.02     13.04 o 
  21   1   9       63.59       66.48     12.93 o 
   0   2   9      967.35     1034.13     16.69 o 
   1   2   9      133.84      100.70      4.42 o 
   2   2   9      775.48      674.59      8.75 o 
   3   2   9      203.34      169.07      4.87 o 
   4   2   9     2036.32     1891.23     15.85 o 
   5   2   9      792.37      819.15     10.10 o 
   6   2   9     5662.33     5389.72     35.25 o 
   7   2   9       52.97       42.29      4.07 o 
   8   2   9     1766.44     1739.65     17.34 o 
   9   2   9      202.45      201.12      6.61 o 
  10   2   9     2086.60     2059.24     21.11 o 
  11   2   9     1253.38     1271.47     16.49 o 
  12   2   9     4081.80     3982.45     32.98 o 
  13   2   9      282.48      244.54      9.19 o 
  14   2   9      996.31     1016.47     17.01 o 
  15   2   9     1021.15      999.70     17.48 o 
  16   2   9      508.34      498.74     13.08 o 
  17   2   9        9.84       10.76      6.39 o 
  18   2   9      129.03      113.63     10.36 o 
  19   2   9      128.89      120.53     11.58 o 
  20   2   9      586.14      570.88     20.47 o 
   1   3   9     1222.33     1252.43     14.19 o 
   2   3   9       20.18       24.76      3.52 o 
   3   3   9      171.75      156.01      5.47 o 
   4   3   9      228.09      229.34      5.99 o 
   5   3   9      270.07      250.85      6.88 o 
   6   3   9      331.72      288.92      7.42 o 
   7   3   9      177.87      214.56      7.22 o 
   8   3   9      541.43      538.15     10.69 o 
   9   3   9       50.12       54.11      5.44 o 
  10   3   9      851.27      840.87     13.61 o 
  11   3   9      120.23      131.19      6.85 o 
  12   3   9       39.14       33.30      5.30 o 
  13   3   9       48.03       42.44      5.77 o 
  14   3   9      846.36      856.47     17.51 o 
  15   3   9      284.38      280.30     15.38 o 
  16   3   9       17.88       14.26      6.54 o 
  17   3   9       95.69       93.85      8.91 o 
  18   3   9       52.11       47.36      8.98 o 
  19   3   9        7.18       -9.19      9.85 o 
   0   4   9       26.62       19.63      5.17 o 
   1   4   9      258.73      274.81      7.25 o 
   2   4   9     2809.53     2885.50     23.70 o 
   3   4   9     2315.21     2220.58     21.75 o 
   4   4   9     5371.63     5175.83     43.01 o 
   5   4   9       41.08       52.22      5.42 o 
   6   4   9     2476.24     2474.23     27.39 o 
   7   4   9      562.33      535.02     10.95 o 
   8   4   9     1386.09     1419.43     17.84 o 
   9   4   9      867.97      817.58     13.75 o 
  10   4   9     1531.23     1399.43     18.40 o 
  11   4   9     1115.43     1193.10     18.47 o 
  12   4   9     4398.45     4404.75     39.68 o 
  13   4   9      180.85      183.05      9.13 o 
  14   4   9     1480.81     1489.54     21.95 o 
  15   4   9      454.37      440.65     13.93 o 
  16   4   9      159.77      170.71     10.61 o 
  17   4   9      125.37      115.29     11.55 o 
  18   4   9      666.13      687.47     20.01 o 
   1   5   9     1738.60     1694.50     19.27 o 
   2   5   9     1861.16     1774.80     27.80 o 
   3   5   9      329.19      374.19     10.46 o 
   4   5   9      277.59      302.18      9.64 o 
   5   5   9     1080.32     1100.97     17.15 o 
   6   5   9      748.79      776.37     14.65 o 
   7   5   9      996.70     1033.85     28.74 o 
   8   5   9      323.82      316.54     11.16 o 
   9   5   9     3089.59     3150.73     34.66 o 
  10   5   9        6.11        7.62      5.40 o 
  11   5   9     1246.97     1224.17     19.92 o 
  12   5   9      168.94      153.63      9.00 o 
  13   5   9      287.41      295.22     11.28 o 
  14   5   9      176.31      168.64     11.11 o 
  15   5   9      894.19      893.17     19.83 o 
  16   5   9       56.39       45.90      8.43 o 
  17   5   9      445.08      444.30     17.14 o 
   0   6   9       61.98       85.35     10.93 o 
   1   6   9     1005.89      960.86     17.87 o 
   2   6   9      335.22      350.35     12.35 o 
   3   6   9     1172.36     1155.41     18.71 o 
   4   6   9      701.82      676.58     14.35 o 
   5   6   9       73.48       93.19      7.87 o 
   6   6   9        4.82        0.46      5.33 o 
   7   6   9      101.91      106.95      8.47 o 
   8   6   9        3.20       -3.96      5.80 o 
   9   6   9       22.01       28.52      6.76 o 
  10   6   9       18.10       26.06      6.92 o 
  11   6   9        7.70        0.55      6.76 o 
  12   6   9      158.39      178.47     10.80 o 
  13   6   9       46.95       42.39      8.21 o 
  14   6   9       38.49       35.62      8.75 o 
  15   6   9       35.00       31.07      8.13 o 
   1   7   9     2833.42     2984.75     37.76 o 
   2   7   9     1316.27     1417.97     28.25 o 
   3   7   9       86.38      102.19      9.31 o 
   4   7   9       73.19       64.19      8.54 o 
   5   7   9      480.08      462.74     23.56 o 
   6   7   9      660.54      622.73     18.13 o 
   7   7   9     1410.23     1471.27     24.62 o 
   8   7   9       10.26        6.83      6.97 o 
   9   7   9      929.15      990.17     20.97 o 
  10   7   9      244.95      260.65     13.51 o 
  11   7   9      190.70      184.55     11.58 o 
  12   7   9       15.37       15.01      8.27 o 
   0   8   9        7.17       10.73     13.22 o 
   1   8   9        8.02        7.78      9.50 o 
   2   8   9      284.70      270.86     18.60 o 
   3   8   9       22.93       21.94      9.15 o 
   4   8   9      308.73      348.89     15.11 o 
   5   8   9        0.02        1.79      7.54 o 
   6   8   9       44.74       54.43      9.21 o 
   7   8   9        0.01        4.59      8.25 o 
   8   8   9       41.11       37.44     10.44 o 
   0   0  10    26035.52    25863.87    233.74 o 
   1   0  10     2752.67     2699.60     25.92 o 
   2   0  10    11041.72    10980.84     76.77 o 
   3   0  10     1667.31     1715.48     19.37 o 
   4   0  10     2216.79     2224.34     23.05 o 
   5   0  10      156.12      142.08      7.46 o 
   6   0  10     6485.98     6566.63     57.95 o 
   7   0  10      879.67      878.28     16.67 o 
   8   0  10     9756.90     9940.89     81.53 o 
   9   0  10     1386.53     1376.80     25.77 o 
  10   0  10     2869.83     3011.48     41.13 o 
  11   0  10       21.38       17.83      6.97 o 
  12   0  10      196.47      194.59     12.27 o 
  13   0  10      587.02      525.64     17.80 o 
  14   0  10     1935.98     1832.93     33.10 o 
  15   0  10      389.00      364.71     16.36 o 
  16   0  10     5754.92     5826.86     81.35 o 
  17   0  10      171.40      161.95     15.74 o 
  18   0  10     1339.41     1277.25     57.74 o 
  19   0  10        0.70        7.87     10.88 o 
  20   0  10       66.59       25.84     21.05 o 
   1   1  10     1277.13     1292.30     12.42 o 
   2   1  10        4.77        5.12      2.63 o 
   3   1  10     1163.89     1227.13     12.35 o 
   4   1  10        0.25        4.27      2.72 o 
   5   1  10     6352.11     6292.01     37.24 o 
   6   1  10       15.12       10.49      3.08 o 
   7   1  10     1038.07     1125.27     13.50 o 
   8   1  10      145.35      155.32      5.89 o 
   9   1  10      520.07      545.55      9.96 o 
  10   1  10       95.51       95.57      5.86 o 
  11   1  10     1303.90     1232.60     17.84 o 
  12   1  10        3.39        6.77      4.67 o 
  13   1  10     2129.46     2112.12     26.97 o 
  14   1  10       20.63       17.74      5.95 o 
  15   1  10      406.52      414.59     15.75 o 
  16   1  10       17.67        4.16      6.02 o 
  17   1  10       19.76       17.61      6.97 o 
  18   1  10        4.48        3.38      6.59 o 
  19   1  10      415.69      433.94     16.25 o 
  20   1  10       10.73       11.36      9.00 o 
   0   2  10     6341.41     6348.25     56.09 o 
   1   2  10       12.87        8.57      3.33 o 
   2   2  10     2930.62     2888.47     22.74 o 
   3   2  10        0.42        1.22      2.94 o 
   4   2  10      175.78      216.52      5.82 o 
   5   2  10        2.66        5.33      3.02 o 
   6   2  10      473.84      491.79     10.93 o 
   7   2  10      334.57      314.10      7.78 o 
   8   2  10     1990.62     1910.65     19.21 o 
   9   2  10      661.51      667.84     11.12 o 
  10   2  10       15.42        7.01      4.10 o 
  11   2  10      299.95      292.51      8.76 o 
  12   2  10        6.41       10.73      5.04 o 
  13   2  10       59.86       58.22      6.50 o 
  14   2  10      285.07      277.04     11.14 o 
  15   2  10      245.96      209.43     10.40 o 
  16   2  10     1113.75     1064.44     20.32 o 
  17   2  10       46.91       28.57      7.00 o 
  18   2  10      629.01      644.75     18.80 o 
  19   2  10      125.09      127.13     11.49 o 
  20   2  10       15.46       24.30      8.86 o 
   1   3  10     1185.81     1323.34     14.76 o 
   2   3  10       11.97       11.05      3.48 o 
   3   3  10     5130.12     4856.40     33.41 o 
   4   3  10      696.54      723.13     12.08 o 
   5   3  10     7487.59     7612.05     50.34 o 
   6   3  10       31.07       18.21      4.18 o 
   7   3  10       41.68       46.92      4.80 o 
   8   3  10        7.22       -0.20      3.74 o 
   9   3  10       22.88       20.49      4.76 o 
  10   3  10       26.47       15.61      4.60 o 
  11   3  10     1976.07     2005.89     22.35 o 
  12   3  10       28.43       35.79      5.51 o 
  13   3  10     2945.01     2821.44     28.21 o 
  14   3  10      347.84      349.13     12.27 o 
  15   3  10      395.77      404.92     13.43 o 
  16   3  10      129.60      128.65      9.44 o 
  17   3  10        8.78       18.29      7.75 o 
  18   3  10      166.23      175.78     12.16 o 
  19   3  10     1095.90     1079.86     27.37 o 
   0   4  10     1677.06     1636.53     27.69 o 
   1   4  10      572.30      637.11     10.80 o 
   2   4  10      558.07      529.32     10.02 o 
   3   4  10      243.46      214.11      7.52 o 
   4   4  10       20.59       28.60      5.02 o 
   5   4  10       20.37       11.23      4.41 o 
   6   4  10        8.90        6.88      4.40 o 
   7   4  10       66.85       60.49      5.78 o 
   8   4  10      146.61      147.65      7.66 o 
   9   4  10      360.34      374.72     10.86 o 
  10   4  10      668.89      639.97     12.96 o 
  11   4  10        0.57       -3.86      4.59 o 
  12   4  10      253.45      266.53     10.27 o 
  13   4  10      121.86       96.74      7.85 o 
  14   4  10        7.02        3.21      5.86 o 
  15   4  10        8.47        0.15      6.38 o 
  16   4  10      294.37      277.87     12.53 o 
  17   4  10       92.07       68.79     11.85 o 
  18   4  10       90.50       66.10     10.42 o 
   1   5  10       45.91       54.84      6.93 o 
   2   5  10      752.21      727.36     24.55 o 
   3   5  10     1822.89     1818.23     23.67 o 
   4   5  10      260.52      223.99      9.00 o 
   5   5  10     2929.12     3014.14     30.57 o 
   6   5  10      109.87       95.22      7.10 o 
   7   5  10      892.79      871.48     16.07 o 
   8   5  10       26.46       32.03      5.95 o 
   9   5  10      766.44      776.40     16.96 o 
  10   5  10      251.78      255.25     12.91 o 
  11   5  10     2883.50     2849.94     34.01 o 
  12   5  10       83.34       74.25      8.47 o 
  13   5  10     1637.63     1760.79     26.77 o 
  14   5  10       45.66       44.91      8.16 o 
  15   5  10        9.41       11.99      6.62 o 
  16   5  10        5.62       22.03      8.44 o 
   0   6  10     4295.73     4439.79     66.47 o 
   1   6  10      278.28      245.11     10.55 o 
   2   6  10     2477.92     2451.72     29.90 o 
   3   6  10      385.23      406.47     11.81 o 
   4   6  10       98.30       92.08      9.59 o 
   5   6  10       79.22       65.57      7.54 o 
   6   6  10     1216.61     1210.51     21.35 o 
   7   6  10       66.88       79.20      8.16 o 
   8   6  10     3274.92     3278.82     37.25 o 
   9   6  10        0.82        0.06      6.26 o 
  10   6  10      227.52      264.04     11.98 o 
  11   6  10       16.77        8.64      6.89 o 
  12   6  10       20.22        9.80      7.02 o 
  13   6  10       23.86        8.95      7.55 o 
  14   6  10      230.24      227.72     13.60 o 
   1   7  10      117.33      126.56     10.50 o 
   2   7  10      271.15      275.71     14.47 o 
   3   7  10       34.08       16.37      7.49 o 
   4   7  10       57.62       58.19      8.66 o 
   5   7  10      171.20      151.89     11.00 o 
   6   7  10       63.74       71.38      9.67 o 
   7   7  10       98.99      103.64      9.62 o 
   8   7  10        3.80      -10.00      6.67 o 
   9   7  10        0.16       -2.77      6.55 o 
  10   7  10       28.62       17.80      7.79 o 
  11   7  10        1.22        0.05      7.20 o 
   0   8  10     1641.18     1690.05     53.02 o 
   1   8  10        5.19       12.98     10.57 o 
   2   8  10      299.00      302.87     16.30 o 
   3   8  10       53.07       48.11     10.53 o 
   4   8  10       26.23       33.11      9.63 o 
   5   8  10       63.94       54.80      9.74 o 
   6   8  10      235.30      262.27     14.18 o 
   1   1  11    15604.00    15069.27     80.68 o 
   2   1  11      402.74      400.27      8.12 o 
   3   1  11       68.51       70.81      4.44 o 
   4   1  11     1654.78     1722.37     15.76 o 
   5   1  11      466.62      427.27      8.00 o 
   6   1  11       16.17       16.77      3.69 o 
   7   1  11     6854.18     6798.69     46.40 o 
   8   1  11       10.93       12.09      4.24 o 
   9   1  11     3233.89     3261.87     28.66 o 
  10   1  11      116.62      126.62      7.30 o 
  11   1  11        9.42       16.97      4.97 o 
  12   1  11      132.10      113.83      7.37 o 
  13   1  11      407.17      375.27     12.41 o 
  14   1  11       22.65       24.76      6.60 o 
  15   1  11     3055.38     3072.74     35.57 o 
  16   1  11       43.04       30.02      7.25 o 
  17   1  11     1547.90     1577.48     25.74 o 
  18   1  11      182.14      163.19     10.93 o 
  19   1  11      216.05      191.40     12.71 o 
   0   2  11     2197.24     2140.00     27.41 o 
   1   2  11        6.97        3.31      3.16 o 
   2   2  11     1192.56     1154.74     13.69 o 
   3   2  11        0.41        2.04      3.31 o 
   4   2  11     5684.23     5424.67     36.36 o 
   5   2  11      218.03      214.22      7.37 o 
   6   2  11     2287.44     2404.21     23.00 o 
   7   2  11      146.45      144.18      6.14 o 
   8   2  11      241.06      251.54      7.51 o 
   9   2  11      300.45      274.30      9.07 o 
  10   2  11      669.11      625.90     12.75 o 
  11   2  11      200.04      205.53     10.97 o 
  12   2  11     6887.87     6779.42     57.14 o 
  13   2  11       61.93       63.00      7.34 o 
  14   2  11     1409.10     1413.76     23.04 o 
  15   2  11       34.17       29.16      6.97 o 
  16   2  11        8.29       -0.98      6.47 o 
  17   2  11        1.63       -2.30      6.74 o 
  18   2  11      380.81      388.97     17.54 o 
  19   2  11        1.51       -3.34      7.61 o 
   1   3  11     1206.66     1257.35     14.87 o 
   2   3  11      706.73      681.56     11.03 o 
   3   3  11      467.24      429.46      9.99 o 
   4   3  11        0.01       -1.03      3.88 o 
   5   3  11       28.69       28.26      4.53 o 
   6   3  11      236.66      216.98      7.59 o 
   7   3  11        0.86       -2.50      3.95 o 
   8   3  11       47.64       38.58      5.46 o 
   9   3  11      818.22      857.09     15.27 o 
  10   3  11       21.12        8.31      4.58 o 
  11   3  11      579.17      564.69     12.36 o 
  12   3  11      269.60      268.22      9.41 o 
  13   3  11       29.42       30.97      6.47 o 
  14   3  11      118.36      110.68      9.03 o 
  15   3  11        3.24        9.19      6.86 o 
  16   3  11        2.72        0.87      7.15 o 
  17   3  11      104.13       99.33     11.64 o 
  18   3  11       85.35       71.12     10.58 o 
   0   4  11       21.81       41.33      6.32 o 
   1   4  11       17.15       27.90      4.22 o 
   2   4  11     1137.45     1133.53     15.88 o 
   3   4  11       16.01       16.37      4.82 o 
   4   4  11     4375.41     4441.61     38.21 o 
   5   4  11      271.59      296.14     11.60 o 
   6   4  11     3478.74     3633.96     43.61 o 
   7   4  11        4.02       -0.07      4.55 o 
   8   4  11      871.96      828.04     15.41 o 
   9   4  11      162.75      147.95      8.22 o 
  10   4  11     1560.88     1513.63     24.09 o 
  11   4  11        4.98        8.34      5.78 o 
  12   4  11     6399.45     6468.07     56.73 o 
  13   4  11        0.17       10.38      6.61 o 
  14   4  11     2048.55     2061.46     33.86 o 
  15   4  11       58.86       53.27      8.29 o 
  16   4  11       27.79       12.39      7.63 o 
  17   4  11       19.65       15.15      8.34 o 
   1   5  11     1708.51     1738.04     22.13 o 
   2   5  11        1.67        1.52      4.68 o 
   3   5  11       15.15       29.93      5.71 o 
   4   5  11      111.41       92.95      8.63 o 
   5   5  11      684.45      663.99     14.38 o 
   6   5  11       66.49       67.68      6.85 o 
   7   5  11     2439.61     2364.67     27.63 o 
   8   5  11       48.68       57.52      6.82 o 
   9   5  11     1018.06     1007.56     24.50 o 
  10   5  11        5.55        8.19      6.22 o 
  11   5  11       36.10       28.53      7.14 o 
  12   5  11       15.61        5.42      6.91 o 
  13   5  11      153.03      127.86     10.93 o 
  14   5  11      286.11      272.49     13.44 o 
  15   5  11     1250.53     1171.37     31.20 o 
   0   6  11      159.71      149.37     14.49 o 
   1   6  11        9.30        7.09      6.48 o 
   2   6  11       36.73       30.15      6.70 o 
   3   6  11        0.13       -1.54      5.48 o 
   4   6  11      110.28      116.26      8.27 o 
   5   6  11      109.44      108.68      7.94 o 
   6   6  11        1.32       -2.01      5.99 o 
   7   6  11       97.30       77.63      8.73 o 
   8   6  11       77.49       78.62      8.68 o 
   9   6  11        9.99       10.08      6.74 o 
  10   6  11      141.38      134.27     10.50 o 
  11   6  11       36.86       33.08      8.01 o 
  12   6  11      174.13      166.64     11.08 o 
  13   6  11        0.43      -10.56      7.04 o 
   1   7  11     1876.34     1941.64     32.28 o 
   2   7  11       18.52        9.55      8.17 o 
   3   7  11       37.10       30.44      9.32 o 
   4   7  11      154.49      141.55     10.93 o 
   5   7  11       15.93       31.61      8.29 o 
   6   7  11      157.94      149.95     11.41 o 
   7   7  11      640.42      651.61     17.92 o 
   8   7  11        0.47       -7.04      7.24 o 
   9   7  11      767.96      850.41     20.31 o 
  10   7  11        4.32       -1.40      7.56 o 
   0   8  11        1.52       -7.33     26.09 o 
   1   8  11       57.23       39.66     11.98 o 
   2   8  11        3.12       -5.85      8.69 o 
   3   8  11       29.68       10.65      9.80 o 
   0   0  12    27814.62    26730.53    305.61 o 
   1   0  12     7524.49     7207.67     72.47 o 
   2   0  12     6767.72     6548.54     67.56 o 
   3   0  12     2423.09     2561.26     35.19 o 
   4   0  12      153.75      162.92      8.56 o 
   5   0  12      566.11      528.30     13.89 o 
   6   0  12     7266.64     7167.02     64.57 o 
   7   0  12        0.49       11.60      8.24 o 
   8   0  12    10702.14    10765.52    102.73 o 
   9   0  12      160.84      155.63     11.20 o 
  10   0  12       30.39       28.13      9.51 o 
  11   0  12      748.79      764.71     21.45 o 
  12   0  12      260.29      291.79     16.00 o 
  13   0  12      570.42      510.03     20.74 o 
  14   0  12     1990.90     2025.95     50.87 o 
  15   0  12      471.89      481.34     22.96 o 
  16   0  12     1278.65     1297.91     36.03 o 
  17   0  12       86.26       95.05     14.36 o 
  18   0  12      357.00      447.43     23.87 o 
   1   1  12        3.35       14.51      4.04 o 
   2   1  12      611.14      557.83     10.65 o 
   3   1  12     3610.55     3463.48     28.64 o 
   4   1  12     1106.35     1170.93     15.28 o 
   5   1  12     3542.16     3485.20     30.62 o 
   6   1  12      834.69      819.70     17.90 o 
   7   1  12      402.27      437.84     11.34 o 
   8   1  12       66.89       53.06      5.47 o 
   9   1  12      806.75      801.86     14.96 o 
  10   1  12       78.99       90.84      6.82 o 
  11   1  12     2635.20     2625.18     28.73 o 
  12   1  12        9.08       12.26      5.98 o 
  13   1  12      710.44      689.92     16.43 o 
  14   1  12       53.52       52.24      7.80 o 
  15   1  12       35.23       46.31      7.73 o 
  16   1  12      102.53       91.14     10.01 o 
  17   1  12      118.48      119.89     10.23 o 
  18   1  12      145.89      129.07     11.39 o 
   0   2  12     3616.72     3579.11     39.09 o 
   1   2  12        5.83       15.40      3.68 o 
   2   2  12     1132.21     1135.05     14.13 o 
   3   2  12      105.58       88.31      5.17 o 
   4   2  12       24.68       24.82      4.44 o 
   5   2  12       62.58       59.99      5.30 o 
   6   2  12       22.82       28.77      4.65 o 
   7   2  12      846.23      894.97     19.48 o 
   8   2  12      385.37      401.20     15.82 o 
   9   2  12       33.62       30.24      5.92 o 
  10   2  12      280.88      288.22      9.97 o 
  11   2  12      525.70      614.67     20.26 o 
  12   2  12       21.99       35.96      6.70 o 
  13   2  12        1.88        7.27      5.99 o 
  14   2  12        8.35       -0.46      6.10 o 
  15   2  12        5.90       -9.20      6.13 o 
  16   2  12      313.37      294.91     12.87 o 
  17   2  12       64.68       58.91      8.82 o 
  18   2  12      217.84      209.53     13.09 o 
   1   3  12       75.01       69.28      7.07 o 
   2   3  12      691.55      644.79     11.11 o 
   3   3  12     1355.15     1353.58     18.33 o 
   4   3  12       45.50       75.83      5.75 o 
   5   3  12     5528.51     5533.27     41.42 o 
   6   3  12      339.92      400.08     14.31 o 
   7   3  12      615.35      650.37     13.46 o 
   8   3  12       61.94       50.94      5.91 o 
   9   3  12      336.12      348.67     14.07 o 
  10   3  12      353.83      393.91     12.58 o 
  11   3  12     3155.37     3122.15     35.15 o 
  12   3  12      148.12      152.57     10.52 o 
  13   3  12     2533.13     2688.66     36.40 o 
  14   3  12     1545.17     1587.18     25.50 o 
  15   3  12      111.30      118.59     10.70 o 
  16   3  12       15.30       11.95      7.79 o 
  17   3  12       45.37       37.80      9.46 o 
   0   4  12      383.75      366.63     12.92 o 
   1   4  12      295.26      308.89      9.15 o 
   2   4  12        1.61        8.29      4.40 o 
   3   4  12        1.40       -0.63      4.27 o 
   4   4  12       17.60       -3.34      4.28 o 
   5   4  12       46.60       39.11      5.85 o 
   6   4  12     1298.05     1226.22     18.93 o 
   7   4  12        0.21       -2.37      4.94 o 
   8   4  12      798.99      800.89     15.74 o 
   9   4  12       25.92       13.15      5.59 o 
  10   4  12      365.67      333.13     11.37 o 
  11   4  12      597.45      575.08     14.39 o 
  12   4  12       47.47       31.32      7.51 o 
  13   4  12        5.14       17.05      8.75 o 
  14   4  12      245.24      249.58     14.70 o 
  15   4  12      106.68      133.59     12.72 o 
  16   4  12       58.09       36.05     10.43 o 
   1   5  12     1129.50     1021.91     17.27 o 
   2   5  12       90.54      118.82      7.68 o 
   3   5  12      523.47      550.65     13.22 o 
   4   5  12        4.07        1.96      5.11 o 
   5   5  12     1263.33     1238.54     20.32 o 
   6   5  12      312.95      289.54     10.81 o 
   7   5  12      920.29      917.72     17.41 o 
   8   5  12       56.83       71.79      7.72 o 
   9   5  12      347.41      333.41     16.49 o 
  10   5  12      228.47      214.65     11.26 o 
  11   5  12     1337.86     1295.76     23.33 o 
  12   5  12        0.04        6.49      7.02 o 
  13   5  12     1973.62     2087.04     45.21 o 
  14   5  12       76.50       97.08     11.33 o 
   0   6  12     2589.46     2526.07     53.13 o 
   1   6  12      125.72      125.59     10.19 o 
   2   6  12     1821.05     1795.71     31.60 o 
   3   6  12      483.29      535.35     19.57 o 
   4   6  12      840.98      810.53     16.89 o 
   5   6  12        1.48        0.56      5.88 o 
   6   6  12     1153.39     1122.94     21.41 o 
   7   6  12       31.23       60.66      8.18 o 
   8   6  12     1943.53     2017.06     41.65 o 
   9   6  12      454.81      440.31     18.52 o 
  10   6  12      684.46      668.76     17.82 o 
  11   6  12       83.95       84.74      9.55 o 
  12   6  12       27.02       20.52      7.72 o 
   1   7  12       41.83       38.86      8.70 o 
   2   7  12        7.65        6.51     10.57 o 
   3   7  12       37.24       34.57      9.82 o 
   4   7  12        3.66        1.27      8.49 o 
   5   7  12      338.08      346.28     15.02 o 
   6   7  12       78.23       75.77     10.19 o 
   7   7  12      323.06      356.16     19.32 o 
   8   7  12       12.27        2.68      7.41 o 
   1   1  13     7289.95     7179.40     52.40 o 
   2   1  13     2659.14     2644.74     34.64 o 
   3   1  13       67.34       69.79      6.82 o 
   4   1  13       28.67       23.03      4.50 o 
   5   1  13      428.53      444.40     16.63 o 
   6   1  13     5028.98     5082.35     44.46 o 
   7   1  13     2301.74     2270.95     25.68 o 
   8   1  13       26.45       19.05      5.69 o 
   9   1  13     1382.84     1433.83     22.22 o 
  10   1  13     1246.91     1248.70     26.03 o 
  11   1  13      565.40      585.06     14.15 o 
  12   1  13      174.01      156.40      9.64 o 
  13   1  13     1370.25     1371.82     23.38 o 
  14   1  13      266.65      299.43     12.66 o 
  15   1  13     1170.21     1181.64     24.37 o 
  16   1  13       26.66       27.10      7.86 o 
  17   1  13      232.15      221.52     12.46 o 
   0   2  13      412.91      454.04     13.55 o 
   1   2  13      374.76      340.81     10.69 o 
   2   2  13     1163.97     1146.82     14.72 o 
   3   2  13     2475.71     2399.17     23.81 o 
   4   2  13     3087.16     3082.80     30.13 o 
   5   2  13       92.24       84.42      6.67 o 
   6   2  13      573.27      572.81     12.74 o 
   7   2  13      115.45      125.78      7.46 o 
   8   2  13      132.54      130.66      7.64 o 
   9   2  13     2539.06     2486.64     32.10 o 
  10   2  13     2333.28     2293.01     37.80 o 
  11   2  13       27.36       38.18      7.75 o 
  12   2  13     1766.35     1755.92     38.72 o 
  13   2  13     1641.38     1640.30     28.09 o 
  14   2  13      381.56      374.34     13.73 o 
  15   2  13      341.79      340.30     13.76 o 
  16   2  13      262.52      277.30     13.04 o 
  17   2  13       18.87       15.77      7.95 o 
   1   3  13        5.16       -1.21      3.74 o 
   2   3  13       28.17       17.07      4.52 o 
   3   3  13      700.82      680.02     12.77 o 
   4   3  13        2.17       -2.16      4.16 o 
   5   3  13       10.17       15.62      4.63 o 
   6   3  13      413.93      400.91     11.31 o 
   7   3  13      233.79      199.04      9.57 o 
   8   3  13      121.92      126.62      8.62 o 
   9   3  13      424.27      400.04     12.78 o 
  10   3  13      135.01      126.60      9.00 o 
  11   3  13      864.15      807.74     19.89 o 
  12   3  13       48.86       47.57      8.59 o 
  13   3  13       11.81        5.83      7.42 o 
  14   3  13      625.05      628.63     18.65 o 
  15   3  13        5.95       11.50      8.76 o 
  16   3  13      118.01      108.91     14.99 o 
   0   4  13     2424.81     2343.42     32.94 o 
   1   4  13      270.18      255.93      8.91 o 
   2   4  13     1626.21     1582.94     20.03 o 
   3   4  13      472.25      508.37     18.79 o 
   4   4  13      644.16      673.39     14.34 o 
   5   4  13        0.87        1.26      4.95 o 
   6   4  13     2073.76     2146.59     26.17 o 
   7   4  13      250.77      280.25     11.71 o 
   8   4  13     1446.72     1352.10     26.45 o 
   9   4  13       17.11       13.54      5.91 o 
  10   4  13      243.90      256.54     11.61 o 
  11   4  13      909.58      919.06     19.43 o 
  12   4  13     2176.44     2260.10     33.81 o 
  13   4  13      204.14      209.15     14.13 o 
  14   4  13     1291.71     1258.87     37.28 o 
  15   4  13     1409.50     1432.41     34.97 o 
   1   5  13     1559.63     1541.42     23.88 o 
   2   5  13      394.83      390.90     13.04 o 
   3   5  13      967.37      954.30     17.64 o 
   4   5  13      143.16      130.68      8.46 o 
   5   5  13      887.52      869.07     17.18 o 
   6   5  13      450.69      426.85     12.80 o 
   7   5  13      501.79      523.22     14.06 o 
   8   5  13        8.41       -1.18      5.75 o 
   9   5  13      268.97      327.81     13.94 o 
  10   5  13      361.04      369.48     13.81 o 
  11   5  13       44.27       52.92      8.65 o 
  12   5  13      146.66      146.49     10.74 o 
  13   5  13       19.51       12.01      8.51 o 
   0   6  13        1.39       -6.94      9.40 o 
   1   6  13      140.19      125.15     14.53 o 
   2   6  13       59.67       71.42      9.20 o 
   3   6  13       80.20       63.90      9.17 o 
   4   6  13       63.25       98.85      9.13 o 
   5   6  13      220.53      229.84     12.49 o 
   6   6  13        3.28       -7.90      6.31 o 
   7   6  13      144.39      152.63     10.76 o 
   8   6  13       87.70       65.08     11.34 o 
   9   6  13        2.81       10.25      7.52 o 
  10   6  13      223.80      195.80     11.98 o 
   1   7  13      669.69      724.11     20.53 o 
   2   7  13      734.28      814.88     21.53 o 
   3   7  13      426.35      433.84     18.54 o 
   4   7  13        2.04       -0.07      8.74 o 
   5   7  13      568.12      586.23     29.28 o 
   0   0  14    11584.09    11285.17    150.62 o 
   1   0  14     6487.32     6420.73     69.80 o 
   2   0  14     3578.20     3538.09     46.77 o 
   3   0  14     3199.94     3188.44     44.01 o 
   4   0  14     1187.61     1181.39     25.35 o 
   5   0  14      978.01      948.46     22.64 o 
   6   0  14     2261.29     2299.60     44.04 o 
   7   0  14      246.92      209.55     15.19 o 
   8   0  14      716.34      718.78     25.27 o 
   9   0  14     1970.11     1948.14     53.26 o 
  10   0  14      856.95      912.08     26.40 o 
  11   0  14      237.68      250.33     14.80 o 
  12   0  14     2411.71     2416.84     46.86 o 
  13   0  14      883.91      899.57     26.08 o 
  14   0  14     1505.84     1629.00     61.61 o 
  15   0  14      514.52      523.54     30.90 o 
  16   0  14      125.18      122.90     24.02 o 
   1   1  14      704.33      746.13     15.65 o 
   2   1  14     1576.63     1521.11     20.31 o 
   3   1  14     1572.15     1561.86     20.56 o 
   4   1  14      588.09      574.69     16.83 o 
   5   1  14        3.32        8.35      5.14 o 
   6   1  14       24.67       23.48      5.95 o 
   7   1  14        3.42        5.95      4.80 o 
   8   1  14       93.48       90.04      7.93 o 
   9   1  14      519.03      557.52     14.72 o 
  10   1  14      156.45      141.10      9.30 o 
  11   1  14      245.37      250.99     11.45 o 
  12   1  14        0.13        2.58      6.81 o 
  13   1  14       74.86       86.96      9.69 o 
  14   1  14      311.62      314.85     13.19 o 
  15   1  14      141.76      148.77     14.85 o 
  16   1  14       47.86       33.07      8.41 o 
   0   2  14      161.44      157.11     14.53 o 
   1   2  14      226.83      215.22      8.91 o 
   2   2  14     1582.40     1618.44     21.16 o 
   3   2  14      445.90      485.17     17.89 o 
   4   2  14     1578.86     1513.44     20.68 o 
   5   2  14      121.76      120.48      8.03 o 
   6   2  14      266.13      269.75      9.85 o 
   7   2  14       13.48        5.92      4.89 o 
   8   2  14      781.53      831.74     16.16 o 
   9   2  14      550.73      588.21     17.87 o 
  10   2  14     1721.52     1738.76     28.53 o 
  11   2  14      588.22      582.32     17.52 o 
  12   2  14     1044.76     1024.19     22.68 o 
  13   2  14      205.39      239.22     12.86 o 
  14   2  14       95.97       85.63     15.42 o 
  15   2  14      292.59      331.73     15.21 o 
  16   2  14       24.26       22.54      8.65 o 
   1   3  14     2308.95     2327.85     26.93 o 
   2   3  14      806.22      800.40     14.90 o 
   3   3  14      366.31      381.98     11.17 o 
   4   3  14        0.96       -1.84      4.52 o 
   5   3  14      405.46      394.07     11.57 o 
   6   3  14      267.35      240.56     10.49 o 
   7   3  14     2821.88     2857.09     33.61 o 
   8   3  14      146.32      190.88     10.04 o 
   9   3  14     1964.27     1945.35     27.54 o 
  10   3  14      600.19      622.55     17.85 o 
  11   3  14     1250.45     1257.77     25.00 o 
  12   3  14       21.79       14.76      7.57 o 
  13   3  14     1254.47     1287.31     26.18 o 
  14   3  14     1292.02     1293.13     36.20 o 
  15   3  14      405.53      422.72     17.01 o 
   0   4  14        2.53       15.10      8.82 o 
   1   4  14      689.83      612.30     13.18 o 
   2   4  14        9.03        1.89      5.32 o 
   3   4  14      388.72      372.22     11.40 o 
   4   4  14        3.58        0.56      4.99 o 
   5   4  14       54.64       49.10      6.44 o 
   6   4  14       98.71       98.20      7.91 o 
   7   4  14        0.60        4.24      5.83 o 
   8   4  14      145.34      145.98     10.88 o 
   9   4  14        0.57       -4.25      6.08 o 
  10   4  14      138.76      127.84     10.80 o 
  11   4  14        4.37        2.08      6.69 o 
  12   4  14       48.68       31.34      8.77 o 
  13   4  14        0.88      -10.31      8.29 o 
   1   5  14     1115.46     1055.58     22.08 o 
   2   5  14      340.70      350.47     12.81 o 
   3   5  14      128.95      147.30      8.93 o 
   4   5  14      693.82      649.89     15.39 o 
   5   5  14      318.99      289.64     11.36 o 
   6   5  14      159.95      158.77      9.56 o 
   7   5  14      333.23      316.48     12.07 o 
   8   5  14       31.15       34.94      7.36 o 
   9   5  14      408.20      459.17     16.57 o 
  10   5  14      478.46      540.68     19.86 o 
  11   5  14      163.78      171.77     13.72 o 
   0   6  14       70.95       98.16     14.57 o 
   1   6  14      281.86      318.40     14.28 o 
   2   6  14      514.73      509.87     17.21 o 
   3   6  14      392.05      391.66     17.23 o 
   4   6  14      849.86      909.83     24.69 o 
   5   6  14       12.21        9.94      6.74 o 
   6   6  14      370.10      365.22     14.34 o 
   7   6  14      196.60      198.79     11.94 o 
   8   6  14      169.37      183.20     11.87 o 
   1   1  15      546.67      564.97     13.61 o 
   2   1  15      394.87      388.66     11.17 o 
   3   1  15     3636.70     3663.64     40.46 o 
   4   1  15       26.79       20.39      5.85 o 
   5   1  15     1458.62     1473.62     22.80 o 
   6   1  15      202.44      201.16      9.86 o 
   7   1  15      548.47      574.71     18.03 o 
   8   1  15      540.46      542.31     25.68 o 
   9   1  15      590.56      586.92     17.24 o 
  10   1  15      455.84      472.03     14.61 o 
  11   1  15     1907.22     1939.13     31.11 o 
  12   1  15      154.67      152.95     11.35 o 
  13   1  15     1420.04     1427.83     40.76 o 
  14   1  15      237.40      230.19     16.11 o 
  15   1  15        6.45       -7.78      7.89 o 
   0   2  15     5434.69     5369.21     63.64 o 
   1   2  15       35.12       35.49      5.82 o 
   2   2  15     1271.43     1325.07     21.58 o 
   3   2  15      433.25      414.97     13.92 o 
   4   2  15      154.97      163.69      9.21 o 
   5   2  15        6.78       10.27      5.63 o 
   6   2  15      929.17      925.06     22.68 o 
   7   2  15      422.95      416.82     12.36 o 
   8   2  15     1860.56     1928.54     32.43 o 
   9   2  15      160.27      137.78     10.61 o 
  10   2  15     1528.00     1488.06     27.05 o 
  11   2  15       39.22       41.21      8.68 o 
  12   2  15       18.33       -0.71      7.48 o 
  13   2  15       18.15       20.21      8.01 o 
  14   2  15       16.04        9.60      8.03 o 
   1   3  15        6.30        5.34      5.39 o 
   2   3  15        6.39       -1.64      5.31 o 
   3   3  15       12.68        9.01      5.28 o 
   4   3  15      112.19       80.78      7.24 o 
   5   3  15      269.85      239.88     10.76 o 
   6   3  15        4.09        8.73      6.00 o 
   7   3  15      204.33      170.94      9.98 o 
   8   3  15       14.85       24.10      6.78 o 
   9   3  15       12.63        4.62      6.39 o 
  10   3  15       44.12       55.90      9.79 o 
  11   3  15      153.83      126.19     11.13 o 
  12   3  15       48.01       30.79      8.70 o 
  13   3  15       11.19       18.85      8.64 o 
   0   4  15     4350.45     4308.23     57.38 o 
   1   4  15      133.13      149.54      8.96 o 
   2   4  15     1218.20     1207.88     19.83 o 
   3   4  15      506.71      491.81     14.47 o 
   4   4  15       53.63       45.74      7.29 o 
   5   4  15        4.91        0.15      5.97 o 
   6   4  15      639.91      608.27     16.21 o 
   7   4  15       80.89       70.83      8.41 o 
   8   4  15     1845.90     1928.78     28.75 o 
   9   4  15       13.48        9.33      6.94 o 
  10   4  15      429.41      446.73     15.37 o 
  11   4  15      104.04       86.31     10.37 o 
  12   4  15        7.60        4.36      8.04 o 
   1   5  15       47.28       32.08      8.16 o 
   2   5  15      345.89      368.07     13.43 o 
   3   5  15     1003.80      975.29     26.28 o 
   4   5  15       13.93        7.93      6.24 o 
   5   5  15      675.94      662.82     16.67 o 
   6   5  15       59.42       53.53      8.25 o 
   7   5  15       76.52       69.59      8.79 o 
   8   5  15        1.18        1.01      7.07 o 
   9   5  15      210.78      205.31     12.00 o 
   0   6  15       64.63       59.04     13.18 o 
   1   6  15      112.28       89.92     10.59 o 
   2   6  15      220.67      214.48     13.21 o 
   3   6  15       58.53       53.88      9.73 o 
   4   6  15       38.22       20.23      8.70 o 
   5   6  15       57.89       50.17      9.55 o 
   0   0  16      438.68      429.97     24.54 o 
   1   0  16      186.58      212.52     12.87 o 
   2   0  16       24.91       16.93      7.46 o 
   3   0  16     1321.67     1392.42     29.65 o 
   4   0  16     2448.12     2383.82     47.37 o 
   5   0  16       30.24       34.55     13.93 o 
   6   0  16      730.46      735.23     26.57 o 
   7   0  16      135.39      134.76     15.06 o 
   8   0  16        7.94       13.90     12.50 o 
   9   0  16        0.07       -1.76      9.53 o 
  10   0  16     2661.45     2622.19     53.15 o 
  11   0  16       80.27      104.68     16.72 o 
  12   0  16     3019.79     3204.29     60.89 o 
  13   0  16        0.95      -10.45     13.97 o 
  14   0  16      792.48      782.39     79.89 o 
   1   1  16      234.48      222.41     10.14 o 
   2   1  16        0.09        5.38      5.15 o 
   3   1  16       11.32       11.12      5.97 o 
   4   1  16      615.91      609.94     17.00 o 
   5   1  16       87.18       88.17      8.10 o 
   6   1  16      465.97      432.02     15.17 o 
   7   1  16      271.22      291.84     13.35 o 
   8   1  16      144.99      155.81     11.16 o 
   9   1  16      512.47      484.08     17.48 o 
  10   1  16       99.17       80.83      9.62 o 
  11   1  16       25.35       16.33      8.82 o 
  12   1  16       49.20       48.70     10.18 o 
  13   1  16        2.80        8.67      9.02 o 
   0   2  16       61.83       61.18     11.30 o 
   1   2  16       20.59       27.08      6.38 o 
   2   2  16      288.98      239.33     10.78 o 
   3   2  16        2.84       -6.12      5.50 o 
   4   2  16     1829.03     1892.29     27.19 o 
   5   2  16        8.54        2.66      5.70 o 
   6   2  16      407.72      413.36     16.01 o 
   7   2  16      127.17      145.80     11.48 o 
   8   2  16       36.53       14.25      9.76 o 
   9   2  16      221.99      204.36     13.83 o 
  10   2  16      817.69      836.88     29.82 o 
  11   2  16       61.95       48.16      9.35 o 
  12   2  16     1544.03     1538.97     29.35 o 
  13   2  16      186.64      178.11     12.82 o 
   1   3  16     4360.02     4379.08     44.43 o 
   2   3  16       25.31       16.99      6.59 o 
   3   3  16      721.73      674.18     16.72 o 
   4   3  16       33.89       40.47      7.17 o 
   5   3  16       88.80      110.31      9.71 o 
   6   3  16       20.49        4.17      6.80 o 
   7   3  16     2375.81     2346.86     31.70 o 
   8   3  16      191.01      211.29     11.54 o 
   9   3  16     2478.64     2533.47     47.51 o 
  10   3  16       30.49       21.09      8.44 o 
  11   3  16      170.86      192.72     12.78 o 
   0   4  16      414.48      401.93     21.54 o 
   1   4  16        0.55       -1.29      7.34 o 
   2   4  16      168.49      169.22     12.53 o 
   3   4  16        1.57       -1.71      5.87 o 
   4   4  16      584.08      595.56     16.32 o 
   5   4  16       45.34       43.38      7.59 o 
   6   4  16      243.11      243.69     11.97 o 
   7   4  16       76.75       69.72      9.02 o 
   8   4  16       49.23       53.13      9.32 o 
   9   4  16        0.19        7.84      7.40 o 
  10   4  16      571.97      598.32     19.40 o 
   1   5  16     1036.25     1093.96     23.75 o 
   2   5  16       81.29       85.21     11.04 o 
   3   5  16       54.71       57.35      9.38 o 
   4   5  16        5.77       -7.13      7.31 o 
   5   5  16        7.44        0.62      6.93 o 
   6   5  16        0.09       -2.78      6.97 o 
   1   1  17      147.49      150.19      8.97 o 
   2   1  17      944.31     1021.46     24.49 o 
   3   1  17     3601.30     3570.43     39.65 o 
   4   1  17        6.58       12.90      6.66 o 
   5   1  17     2608.19     2701.49     37.50 o 
   6   1  17      894.57      865.90     22.59 o 
   7   1  17      437.55      418.90     20.97 o 
   8   1  17      243.55      257.81     25.16 o 
   9   1  17      129.31      125.94     11.35 o 
  10   1  17      104.61      129.87     12.50 o 
  11   1  17     1172.14     1216.37     29.41 o 
   0   2  17     3204.98     3160.87     57.26 o 
   1   2  17      299.37      262.22     11.74 o 
   2   2  17     1500.83     1530.92     24.82 o 
   3   2  17      179.16      185.15     12.82 o 
   4   2  17      506.80      487.58     15.03 o 
   5   2  17      338.26      340.88     13.26 o 
   6   2  17      240.47      243.09     15.66 o 
   7   2  17        0.56       -6.38      7.19 o 
   8   2  17      674.19      688.12     21.86 o 
   9   2  17      649.00      661.37     22.13 o 
  10   2  17      436.00      445.46     19.30 o 
  11   2  17        0.20        0.31      8.89 o 
   1   3  17       58.81       54.29      8.55 o 
   2   3  17       44.35       46.59      7.63 o 
   3   3  17      137.81      157.02     11.41 o 
   4   3  17       86.90       86.48      9.84 o 
   5   3  17      162.89      156.05     15.81 o 
   6   3  17       14.70       18.28      7.90 o 
   7   3  17        9.69        6.70      7.87 o 
   8   3  17       75.96       38.99     10.26 o 
   9   3  17       23.41       16.41      9.09 o 
   0   4  17     2383.97     2511.99     52.13 o 
   1   4  17       23.18       43.46      9.86 o 
   2   4  17      636.62      652.16     28.90 o 
   3   4  17       25.60       32.93      9.30 o 
   4   4  17       15.05       12.42      7.42 o 
   5   4  17        8.01        9.83      7.48 o 
   6   4  17      371.11      372.73     16.96 o 
   7   4  17       48.70       65.77     10.04 o 
   0   0  18      169.38      154.54     22.66 o 
   1   0  18      573.71      552.27     29.07 o 
   2   0  18      212.15      241.15     15.49 o 
   3   0  18      902.22      913.46     30.90 o 
   4   0  18     2233.94     2449.28    125.91 o 
   5   0  18      323.40      298.37     20.41 o 
   6   0  18     1526.64     1504.20     43.81 o 
   7   0  18      795.39      839.79     31.21 o 
   8   0  18      552.08      573.32     46.59 o 
   9   0  18      342.37      392.68     23.61 o 
   1   1  18        3.95        8.04      6.43 o 
   2   1  18      188.55      161.94     10.42 o 
   3   1  18      140.30      147.91     10.16 o 
   4   1  18       80.89       90.63     10.33 o 
   5   1  18      112.04      134.38     11.12 o 
   6   1  18       68.86       55.91      9.29 o 
   7   1  18      107.80       96.19     10.62 o 
   8   1  18        1.08        3.87      7.77 o 
   9   1  18      126.44      133.82     12.01 o 
   0   2  18      168.27      161.38     16.81 o 
   1   2  18      376.71      380.32     15.44 o 
   2   2  18      454.22      464.88     15.11 o 
   3   2  18      497.93      508.71     15.91 o 
   4   2  18     1592.68     1662.60     31.17 o 
   5   2  18       40.51       50.84      8.59 o 
   6   2  18      652.31      635.90     21.66 o 
   7   2  18       33.72       24.12     10.74 o 
   8   2  18       54.66       44.79     10.21 o 
   1   3  18     1520.87     1574.42     29.09 o 
   2   3  18      812.96      879.96     22.33 o 
   3   3  18     1461.56     1531.55     29.02 o 
   4   3  18       19.90       10.41      7.90 o 
   5   3  18      548.91      474.99     17.40 o 
   6   3  18      444.77      464.54     17.28 o 
   0   4  18       51.13       69.34     17.87 o 
   1   4  18       64.23       49.20     10.64 o 
   1   1  19       14.62       21.24      7.48 o 
   2   1  19      805.20      820.67     19.80 o 
   3   1  19      197.29      195.03     13.00 o 
   4   1  19       24.10       25.95      8.66 o 
   5   1  19      855.65      929.91     23.37 o 
   6   1  19      391.92      423.22     17.27 o 
   0   2  19        9.99       -3.67     11.24 o 
   1   2  19      183.98      197.71     14.77 o 
   2   2  19      476.08      495.36     17.80 o 
   3   2  19      287.54      327.42     14.12 o 
   4   2  19     1253.12     1263.41     28.51 o 
                                                 
